# Supplementary material for: 1,4-Dibromo-2,5-dibut­oxy­benzene
Source: Acta Crystallogr Sect E Struct Rep Online. 2012 Aug 11;68(Pt 9):o2683. doi: 10.1107/S1600536812033338 (PMC3435705; doi:10.1107/S1600536812033338)
Supplement: Supplementary file 1 [file e-68-o2683-sup1.cif]

##############################################################################
#                                                                            #
# This CIF contains the data in a paper accepted for publication in          #
# Acta Crystallographica Section E. It conforms to the requirements of       #
# Notes for Authors for Acta Crystallographica Section E, and has been       #
# peer reviewed under the auspices of the IUCr Commission on Journals.       #
#                                                                            #
# Full details of the Crystallographic Information File format               #
# are given in the paper "The Crystallographic Information File (CIF):       #
# a New Standard Archive File for Crystallography" by S. R. Hall, F. H.      #
# Allen and I. D. Brown [Acta Cryst. (1991), A47, 655-685].                  #
#                                                                            #
# The current version of the core CIF dictionary is obtainable from          #
# ftp://ftp.iucr.org/pub/cif_core.dic.                                       #
#                                                                            #
# Software is freely available for graphical display of the structure(s)     #
# in this CIF. For information consult the CIF software page                 #
# http://www.iucr.org/resources/cif/software.                                #
#                                                                            #
# This file may be used for bona fide research purposes within the           #
# scientific community so long as proper attribution is given to the journal # 
# article from which it was obtained.                                        #
#                                                                            #
##############################################################################
data_I
_audit_creation_method     SHELXL-97
_chemical_name_systematic
;
1,4-Dibromo-2,5-dibutoxybenzene
;
_chemical_name_common     ?
_chemical_formula_moiety     'C14 H20 Br2 O2'
_chemical_formula_sum     'C14 H20 Br2 O2'
_chemical_formula_iupac     'C14 H20 Br2 O2'
_chemical_formula_weight     380.10
_chemical_melting_point_gt     343
_chemical_melting_point_lt     345
_symmetry_cell_setting     monoclinic
_symmetry_space_group_name_H-M     'P 21/c'
_symmetry_space_group_name_Hall     '-P 2ybc'
loop_
    _symmetry_equiv_pos_as_xyz
    'x, y, z'
    '-x, y+1/2, -z+1/2'
    '-x, -y, -z'
    'x, -y-1/2, z-1/2'
_cell_length_a     8.3685(4)
_cell_length_b     12.6395(5)
_cell_length_c     7.1083(3)
_cell_angle_alpha     90.00
_cell_angle_beta     96.461(5)
_cell_angle_gamma     90.00
_cell_volume     747.10(6)
_cell_formula_units_Z     2
_cell_measurement_reflns_used     2679
_cell_measurement_theta_min     3
_cell_measurement_theta_max     71
_cell_measurement_temperature     150
_exptl_crystal_description     plate
_exptl_crystal_colour     colourless
_exptl_crystal_size_max     0.07
_exptl_crystal_size_mid     0.06
_exptl_crystal_size_min     0.01
_exptl_crystal_density_diffrn     1.690
_exptl_crystal_density_meas     ?
_exptl_crystal_density_method     'not measured'
_exptl_crystal_F_000     380
_exptl_absorpt_coefficient_mu     6.821
_exptl_absorpt_correction_type     multi-scan
_exptl_absorpt_process_details
;
(CrysAlis RED; Oxford Diffraction, 2006)
;
_exptl_absorpt_correction_T_min     0.647
_exptl_absorpt_correction_T_max     0.935
_exptl_special_details
;
The crystal was placed in the cold stream of an Oxford Cryosystems open-flow
nitrogen cryostat (Cosier & Glazer 1986) with a nominal stability of 0.1 K.
Cosier, J. & Glazer, A.<i>M</i>., (1986)., <i>J. Appl. Cryst.</i> <b>105</b>
107.
;
_diffrn_ambient_temperature     150
_diffrn_radiation_type     CuK\a
_diffrn_radiation_wavelength     1.54178
_diffrn_radiation_source     'fine-focus sealed tube'
_diffrn_radiation_monochromator     graphite
_diffrn_measurement_device_type     ?
_diffrn_measurement_device     'Oxford Diffraction Gemini'
_diffrn_measurement_method     '\w scans'
_diffrn_detector_area_resol_mean     ?
_diffrn_reflns_number     5426
_diffrn_reflns_av_R_equivalents     0.0292
_diffrn_reflns_av_sigmaI/netI     0.0249
_diffrn_reflns_theta_min     5.32
_diffrn_reflns_theta_max     71.58
_diffrn_reflns_theta_full     71.58
_diffrn_measured_fraction_theta_max     0.984
_diffrn_measured_fraction_theta_full     0.984
_diffrn_reflns_limit_h_min     -8
_diffrn_reflns_limit_h_max     10
_diffrn_reflns_limit_k_min     -15
_diffrn_reflns_limit_k_max     15
_diffrn_reflns_limit_l_min     -8
_diffrn_reflns_limit_l_max     6
_diffrn_standards_number     0
_diffrn_standards_interval_count     0
_diffrn_standards_interval_time     0
_diffrn_standards_decay_%     ?
_refine_special_details
;
Refinement of <i>F</i>^2^ against ALL reflections. The weighted <i>R</i>-factor
<i>wR</i> and goodness of fit <i>S</i> are based on <i>F</i>^2^, conventional
<i>R</i>-factors <i>R</i> are based on <i>F</i>, with <i>F</i> set to zero for
negative <i>F</i>^2^. The threshold expression of <i>F</i>^2^ >
\s(<i>F</i>^2^) is used only for calculating <i>R</i>-factors(gt) <i>etc</i>.
and is not relevant to the choice of reflections for refinement.
<i>R</i>-factors based on <i>F</i>^2^ are statistically about twice as large
as those based on <i>F</i>, and <i>R</i>- factors based on ALL data will be
even larger.
;
_reflns_number_total     1442
_reflns_number_gt     1303
_reflns_threshold_expression     I>2sigma(I)
_refine_ls_structure_factor_coef     Fsqd
_refine_ls_matrix_type     full
_refine_ls_R_factor_all     0.0340
_refine_ls_R_factor_gt     0.0301
_refine_ls_wR_factor_gt     0.0787
_refine_ls_wR_factor_ref     0.0813
_refine_ls_goodness_of_fit_ref     1.073
_refine_ls_restrained_S_all     1.073
_refine_ls_number_reflns     1442
_refine_ls_number_parameters     83
_refine_ls_number_restraints     0
_refine_ls_hydrogen_treatment     constr
_refine_ls_weighting_scheme     calc
_refine_ls_weighting_details
         'calc w=1/[\s^2^(Fo^2^)+(0.0507P)^2^+0.4756P] where P=(Fo^2^+2Fc^2^)/3'
_atom_sites_solution_hydrogens     geom
_atom_sites_solution_primary     direct
_atom_sites_solution_secondary     difmap
_refine_ls_shift/su_max     0.000
_refine_ls_shift/su_mean     0.000
_refine_diff_density_max     0.731
_refine_diff_density_min     -0.384
_refine_ls_extinction_method     none
_refine_ls_extinction_coef     ?
loop_
    _atom_type_symbol
    _atom_type_description
    _atom_type_scat_dispersion_real
    _atom_type_scat_dispersion_imag
    _atom_type_scat_source
    'C' 'C' 0.0181 0.0091
                         'International Tables Vol C Tables 4.2.6.8 and 6.1.1.4'
    'H' 'H' 0.0000 0.0000
                         'International Tables Vol C Tables 4.2.6.8 and 6.1.1.4'
    'O' 'O' 0.0492 0.0322
                         'International Tables Vol C Tables 4.2.6.8 and 6.1.1.4'
    'Br' 'Br' -0.6763 1.2805
                         'International Tables Vol C Tables 4.2.6.8 and 6.1.1.4'
_computing_data_collection     'CrysAlis CCD (Oxford Diffraction, 2006)'
_computing_cell_refinement     'CrysAlis CCD (Oxford Diffraction, 2006)'
_computing_data_reduction     'CrysAlis RED (Oxford Diffraction, 2006)'
_computing_structure_solution     'SHELXS97 (Sheldrick, 2008)'
_computing_structure_refinement     'SHELXL97 (Sheldrick, 2008)'
_computing_molecular_graphics     'SHELXTL (Sheldrick, 2008)'
_computing_publication_material
;
SHELXTL (Sheldrick, 2008), PLATON (Spek, 2009) and publCIF
(Westrip, 2010)
;
loop_
    _atom_site_type_symbol
    _atom_site_label
    _atom_site_fract_x
    _atom_site_fract_y
    _atom_site_fract_z
    _atom_site_U_iso_or_equiv
    _atom_site_adp_type
    _atom_site_calc_flag
    _atom_site_refinement_flags
    _atom_site_occupancy
    _atom_site_symmetry_multiplicity
    _atom_site_disorder_assembly
    _atom_site_disorder_group
    Br Br1 -0.15758(3) 1.17923(2) 0.20385(4) 0.01819(14) Uani d . 1 1 . .
    O O1 0.2931(2) 0.90585(15) 0.4561(3) 0.0186(4) Uani d . 1 1 . .
    C C1 -0.0674(3) 1.0747(2) 0.3762(4) 0.0165(6) Uani d . 1 1 . .
    C C2 0.0787(3) 1.0299(2) 0.3466(4) 0.0170(6) Uani d . 1 1 . .
    H H2 0.1301 1.0506 0.2431 0.020 Uiso calc R 1 1 . .
    C C3 0.1490(3) 0.9538(2) 0.4722(4) 0.0160(5) Uani d . 1 1 . .
    C C4 0.3733(4) 0.9319(2) 0.2931(4) 0.0188(6) Uani d . 1 1 . .
    H H4A 0.4017 1.0064 0.2949 0.023 Uiso calc R 1 1 . .
    H H4B 0.3034 0.9175 0.1776 0.023 Uiso calc R 1 1 . .
    C C5 0.5229(3) 0.8644(2) 0.3018(4) 0.0199(6) Uani d . 1 1 . .
    H H5A 0.4923 0.7904 0.2966 0.024 Uiso calc R 1 1 . .
    H H5B 0.5883 0.8766 0.4213 0.024 Uiso calc R 1 1 . .
    C C6 0.6222(3) 0.8887(2) 0.1394(4) 0.0202(6) Uani d . 1 1 . .
    H H6A 0.5590 0.8727 0.0198 0.024 Uiso calc R 1 1 . .
    H H6B 0.6483 0.9635 0.1403 0.024 Uiso calc R 1 1 . .
    C C7 0.7771(4) 0.8243(2) 0.1556(5) 0.0249(7) Uani d . 1 1 . .
    H H7A 0.8411 0.8413 0.2724 0.037 Uiso calc R 1 1 . .
    H H7B 0.8363 0.8409 0.0513 0.037 Uiso calc R 1 1 . .
    H H7C 0.7516 0.7503 0.1535 0.037 Uiso calc R 1 1 . .
loop_
    _atom_site_aniso_label
    _atom_site_aniso_U_11
    _atom_site_aniso_U_22
    _atom_site_aniso_U_33
    _atom_site_aniso_U_12
    _atom_site_aniso_U_13
    _atom_site_aniso_U_23
    Br1 0.0183(2) 0.01468(19) 0.0219(2) 0.00149(10) 0.00335(13) 0.00358(10)
    O1 0.0161(10) 0.0183(9) 0.0223(10) 0.0030(8) 0.0061(8) 0.0029(8)
    C1 0.0200(15) 0.0114(12) 0.0174(13) 0.0022(10) -0.0003(10) 0.0031(10)
    C2 0.0185(14) 0.0134(12) 0.0200(14) -0.0002(10) 0.0063(11) 0.0002(10)
    C3 0.0149(13) 0.0127(12) 0.0202(14) 0.0005(10) 0.0012(10) -0.0017(10)
    C4 0.0209(15) 0.0175(13) 0.0188(14) -0.0002(11) 0.0062(11) 0.0010(11)
    C5 0.0193(14) 0.0162(13) 0.0243(15) 0.0012(11) 0.0036(11) 0.0024(11)
    C6 0.0161(14) 0.0181(13) 0.0269(15) 0.0005(11) 0.0049(11) 0.0008(11)
    C7 0.0216(16) 0.0241(16) 0.0305(18) 0.0036(12) 0.0085(13) -0.0015(12)
_geom_special_details
;
All e.s.d.'s (except the e.s.d. in the dihedral angle between two l.s. planes)
are estimated using the full covariance matrix. The cell e.s.d.'s are taken
into account individually in the estimation of e.s.d.'s in distances, angles
and torsion angles; correlations between e.s.d.'s in cell parameters are only
used when they are defined by crystal symmetry. An approximate (isotropic)
treatment of cell e.s.d.'s is used for estimating e.s.d.'s involving l.s.
planes.
;
loop_
    _geom_bond_atom_site_label_1
    _geom_bond_atom_site_label_2
    _geom_bond_site_symmetry_2
    _geom_bond_distance
    _geom_bond_publ_flag
    Br1 C1 . 1.900(3) ?
    O1 C3 . 1.366(3) ?
    O1 C4 . 1.441(3) ?
    C1 C2 . 1.384(4) ?
    C1 C3 3_576 1.386(4) ?
    C2 C3 . 1.397(4) ?
    C2 H2 . 0.9300 ?
    C4 C5 . 1.511(4) ?
    C4 H4A . 0.9700 ?
    C4 H4B . 0.9700 ?
    C5 C6 . 1.527(4) ?
    C5 H5A . 0.9700 ?
    C5 H5B . 0.9700 ?
    C6 C7 . 1.523(4) ?
    C6 H6A . 0.9700 ?
    C6 H6B . 0.9700 ?
    C7 H7A . 0.9600 ?
    C7 H7B . 0.9600 ?
    C7 H7C . 0.9600 ?
loop_
    _geom_angle_atom_site_label_1
    _geom_angle_atom_site_label_2
    _geom_angle_atom_site_label_3
    _geom_angle_site_symmetry_1
    _geom_angle_site_symmetry_3
    _geom_angle
    _geom_angle_publ_flag
    C3 O1 C4 . . 117.5(2) ?
    C2 C1 C3 . 3_576 122.2(3) ?
    C2 C1 Br1 . . 118.7(2) ?
    C3 C1 Br1 3_576 . 119.1(2) ?
    C1 C2 C3 . . 120.0(3) ?
    C1 C2 H2 . . 120.0 ?
    C3 C2 H2 . . 120.0 ?
    O1 C3 C1 . 3_576 117.8(2) ?
    O1 C3 C2 . . 124.3(3) ?
    C1 C3 C2 3_576 . 117.8(3) ?
    O1 C4 C5 . . 107.3(2) ?
    O1 C4 H4A . . 110.3 ?
    C5 C4 H4A . . 110.3 ?
    O1 C4 H4B . . 110.3 ?
    C5 C4 H4B . . 110.3 ?
    H4A C4 H4B . . 108.5 ?
    C4 C5 C6 . . 112.0(2) ?
    C4 C5 H5A . . 109.2 ?
    C6 C5 H5A . . 109.2 ?
    C4 C5 H5B . . 109.2 ?
    C6 C5 H5B . . 109.2 ?
    H5A C5 H5B . . 107.9 ?
    C7 C6 C5 . . 111.5(2) ?
    C7 C6 H6A . . 109.3 ?
    C5 C6 H6A . . 109.3 ?
    C7 C6 H6B . . 109.3 ?
    C5 C6 H6B . . 109.3 ?
    H6A C6 H6B . . 108.0 ?
    C6 C7 H7A . . 109.5 ?
    C6 C7 H7B . . 109.5 ?
    H7A C7 H7B . . 109.5 ?
    C6 C7 H7C . . 109.5 ?
    H7A C7 H7C . . 109.5 ?
    H7B C7 H7C . . 109.5 ?
_iucr_refine_instructions_details
;
CELL 1.54178   8.3685  12.6395   7.1083  90.000  96.461  90.000
ZERR    1.00   0.0004   0.0005   0.0003   0.000   0.005   0.000
LATT 1
SYMM -X, 0.5+Y, 0.5-Z
SFAC C  H  O  Br
UNIT 28 40 4 4
L.S. 15
ACTA
BOND $H
FMAP 2
PLAN 10
SIZE 0.070 0.060 0.010
WGHT  0.050700  0.475600
FVAR  0.192020
TEMP 150
MOLE 1
Br1    4  -0.157575  1.179235  0.203849 11.000000  0.018260  0.014680 =
           0.021880  0.003580  0.003350  0.001490
O1     3   0.293072  0.905854  0.456068 11.000000  0.016140  0.018250 =
           0.022270  0.002860  0.006110  0.003020
C1     1  -0.067351  1.074674  0.376240 11.000000  0.019980  0.011440 =
           0.017440  0.003140 -0.000320  0.002160
C2     1   0.078727  1.029942  0.346574 11.000000  0.018460  0.013410 =
           0.019960  0.000160  0.006280 -0.000160
AFIX 43
H2     2   0.130067  1.050588  0.243091 11.000000 -1.200000
AFIX 0
C3     1   0.148962  0.953771  0.472183 11.000000  0.014860  0.012730 =
           0.020240 -0.001720  0.001200  0.000450
C4     1   0.373252  0.931931  0.293061 11.000000  0.020910  0.017540 =
           0.018770  0.001000  0.006150 -0.000200
AFIX 23
H4A    2   0.401668  1.006355  0.294945 11.000000 -1.200000
H4B    2   0.303371  0.917483  0.177602 11.000000 -1.200000
AFIX 0
C5     1   0.522912  0.864417  0.301765 11.000000  0.019300  0.016180 =
           0.024330  0.002390  0.003600  0.001200
AFIX 23
H5A    2   0.492277  0.790370  0.296614 11.000000 -1.200000
H5B    2   0.588285  0.876646  0.421332 11.000000 -1.200000
AFIX 0
C6     1   0.622225  0.888664  0.139365 11.000000  0.016140  0.018050 =
           0.026940  0.000810  0.004850  0.000470
AFIX 23
H6A    2   0.559046  0.872725  0.019838 11.000000 -1.200000
H6B    2   0.648260  0.963459  0.140344 11.000000 -1.200000
AFIX 0
C7     1   0.777129  0.824348  0.155650 11.000000  0.021570  0.024060 =
           0.030470 -0.001530  0.008540  0.003560
AFIX 137
H7A    2   0.841102  0.841334  0.272415 11.000000 -1.500000
H7B    2   0.836285  0.840905  0.051309 11.000000 -1.500000
H7C    2   0.751612  0.750277  0.153488 11.000000 -1.500000
AFIX 0
Q1     1  -0.258300  1.179400  0.166700 11.000000  0.050000      0.73
Q2     1  -0.059000  1.183800  0.245600 11.000000  0.050000      0.72
HKLF 4
END
;
data_global
_journal_date_recd_electronic     2012-06-28
_journal_date_accepted     2012-07-23
_journal_name_full     'Acta Crystallographica, Section E'
_journal_year     2012
_journal_volume     68
_journal_issue      9
_journal_page_first     o2683
_journal_page_last     o2683
_journal_paper_category     QO
_journal_paper_doi     10.1107/S1600536812033338
_journal_coeditor_code     GK2508
_publ_contact_author_name     'Mohammad B. Kassim'
_publ_contact_author_address
;
School of Chemical Sciences & Food Technology
Faculty of Science & Technology
Universiti Kebangsaan Malaysia
43600 Bangi, Selangor
Malaysia
Fuel Cell Institute
Universiti Kebangsaan Malaysia
43600 Selangor, Malaysia
;
_publ_contact_author_email     'mbkassim@ukm.my'
_publ_contact_author_fax     '+60389215410'
_publ_contact_author_phone     '+60389213980'
_publ_section_title
;
1,4-Dibromo-2,5-dibutoxybenzene
;
loop_
    _publ_author_name
    _publ_author_footnote
    _publ_author_address
    'Teh, Chin Hoong' .
;
School of Chemical Sciences & Food Technology
Faculty of Science & Technology
Universiti Kebangsaan Malaysia
43600 Bangi, Selangor
Malaysia
;
    'Mat Salleh, Muhammad' .
;
Institute of Microengineering and Nanoelectronics (IMEN)
Universiti Kebangsaan Malaysia
UKM 43500 Bangi, Selangor
Malaysia
;
    'Mohamed Tahir, Mohamed Ibrahim' .
;
Department of Chemistry
Faculty of Science
Universiti Putra Malaysia
43400 UPM Serdang, Selangor
Malaysia
;
    'Daik, Rusli' .
;
School of Chemical Sciences & Food Technology
Faculty of Science & Technology
Universiti Kebangsaan Malaysia
43600 Bangi, Selangor
Malaysia
;
    'Kassim, Mohammad B.' .
;
School of Chemical Sciences & Food Technology
Faculty of Science & Technology
Universiti Kebangsaan Malaysia
43600 Bangi, Selangor
Malaysia
Fuel Cell Institute
Universiti Kebangsaan Malaysia
43600 Selangor
Malaysia
;
