# Supplementary material for: 1,4-Dibromo-2,5-dibut­oxy­benzene
Source: Acta Crystallogr Sect E Struct Rep Online. 2012 Aug 11;68(Pt 9):o2683. doi: 10.1107/S1600536812033338 (PMC3435705; doi:10.1107/S1600536812033338)
Supplement: Supplementary file 2 [file e-68-o2683-Isup2.hkl]

# 
# h,k,l, Fc-squared, Fo-squared, sigma(Fo-squared) and status flag 
# 
data_I
_shelx_title ' teh_bbbr_p21c in P2(1)/c' 
_shelx_refln_list_code          4 
_shelx_F_calc_maximum      156.09 
_exptl_crystal_F_000       380.00 
_reflns_d_resolution_high  0.8125 
 
loop_ 
 _symmetry_equiv_pos_as_xyz 
 'x, y, z' 
 '-x, y+1/2, -z+1/2' 
 '-x, -y, -z' 
 'x, -y-1/2, z-1/2' 
 
_cell_length_a     8.3685 
_cell_length_b    12.6395 
_cell_length_c     7.1083 
_cell_angle_alpha  90.000 
_cell_angle_beta   96.461 
_cell_angle_gamma  90.000 
 
_shelx_F_squared_multiplier     1.000 
 
loop_ 
 _refln_index_h 
 _refln_index_k 
 _refln_index_l 
 _refln_F_squared_calc 
 _refln_F_squared_meas 
 _refln_F_squared_sigma 
 _refln_observed_status 
   1   0   0     3301.05     3635.74     36.71 o 
   2   0   0     3069.92     3264.04     60.23 o 
   3   0   0    10312.79    11431.74     82.64 o 
   4   0   0     6144.69     6682.88     89.59 o 
   5   0   0       37.25       25.48      7.69 o 
   6   0   0     3788.81     3882.61     85.13 o 
   7   0   0     1376.66     1366.56     79.73 o 
   8   0   0        0.60      -10.58     10.85 o 
   9   0   0     2753.92     2590.47     65.09 o 
   1   1   0     7485.91     8388.35     59.06 o 
   2   1   0     9970.52    10988.70    100.42 o 
   3   1   0      196.08      200.19      9.20 o 
   4   1   0     1224.41     1181.63     26.66 o 
   5   1   0     6008.05     6241.31     82.96 o 
   6   1   0      928.93      896.61     34.90 o 
   7   1   0     1288.85     1176.67     41.76 o 
   8   1   0     3351.79     3085.39     69.55 o 
   9   1   0      194.68      189.79     13.13 o 
  10   1   0      259.13      263.06     16.27 o 
   0   2   0      248.98      268.78     12.64 o 
   1   2   0      475.11      488.47     14.51 o 
   2   2   0     1533.13     1633.37     31.98 o 
   3   2   0     6693.22     7020.83     81.92 o 
   4   2   0       98.37       63.08      8.76 o 
   5   2   0      536.00      546.55     25.20 o 
   6   2   0     1959.40     1930.79     51.65 o 
   7   2   0      910.69      826.05     24.10 o 
   8   2   0        1.64       -4.53      5.15 o 
   9   2   0      170.11      157.06     11.74 o 
   1   3   0      337.48      389.85     15.20 o 
   2   3   0      308.68      318.04      8.28 o 
   3   3   0      476.32      517.90     13.51 o 
   4   3   0     1298.21     1359.19     45.35 o 
   5   3   0      272.28      299.15     24.29 o 
   6   3   0        0.53       12.32      8.28 o 
   7   3   0       19.67       13.33      5.06 o 
   8   3   0        1.33       10.63      5.65 o 
   9   3   0       75.16       75.39     13.02 o 
   0   4   0     4385.65     4944.54     49.75 o 
   1   4   0      729.74      868.17     12.44 o 
   2   4   0      160.95      164.66      7.20 o 
   3   4   0      108.66      101.91      6.19 o 
   4   4   0        5.46       -0.45      3.29 o 
   5   4   0        5.22        4.20      5.78 o 
   6   4   0      290.22      262.58     24.82 o 
   7   4   0       59.46       62.36      8.87 o 
   8   4   0        5.16        4.51      7.61 o 
   9   4   0      175.08      183.42     12.46 o 
   1   5   0      285.73      325.71      6.73 o 
   2   5   0     3552.65     3806.72     36.66 o 
   3   5   0        0.48        2.10      3.49 o 
   4   5   0      535.52      560.09     15.89 o 
   5   5   0     1370.56     1288.78     39.50 o 
   6   5   0      193.47      155.46     19.41 o 
   7   5   0      294.94      259.71     18.21 o 
   8   5   0      747.55      739.87     28.09 o 
   9   5   0        1.89        3.51      4.21 o 
   0   6   0     3677.18     3813.48     39.63 o 
   1   6   0     2665.40     2863.62     23.46 o 
   2   6   0      660.70      727.13     16.27 o 
   3   6   0    10286.46    10765.11     90.93 o 
   4   6   0     1209.21     1203.25     24.69 o 
   5   6   0      548.54      487.04     24.14 o 
   6   6   0     2572.21     2422.95     40.19 o 
   7   6   0     1016.14     1022.01     27.84 o 
   8   6   0        3.54        9.17      7.43 o 
   9   6   0      330.37      344.46     38.37 o 
   1   7   0     3484.84     3582.52     46.51 o 
   2   7   0     4450.02     4537.71     57.81 o 
   3   7   0      786.38      777.18     21.19 o 
   4   7   0     4860.53     4842.76     63.37 o 
   5   7   0     6309.11     6264.01    105.75 o 
   6   7   0      267.76      214.08     14.06 o 
   7   7   0      855.41      899.01     29.98 o 
   8   7   0     2339.02     2566.64     37.03 o 
   9   7   0      958.97      997.22    146.45 o 
   0   8   0     7314.39     7425.57     82.63 o 
   1   8   0     3469.96     3648.58     48.41 o 
   2   8   0     1452.24     1488.85     40.12 o 
   3   8   0     4119.30     4154.67     62.34 o 
   4   8   0     2361.02     2284.82     48.18 o 
   5   8   0      242.37      224.71     10.54 o 
   6   8   0     1870.76     1860.71     39.36 o 
   7   8   0     1017.49      918.54     42.04 o 
   8   8   0       15.59        8.23      5.08 o 
   1   9   0     3152.42     3194.60     60.55 o 
   2   9   0     1330.43     1309.71     40.34 o 
   3   9   0      500.80      488.82     25.77 o 
   4   9   0      137.74      118.59      6.99 o 
   5   9   0      633.12      566.26     22.49 o 
   6   9   0      224.43      199.20     16.37 o 
   7   9   0      381.80      369.59     15.56 o 
   8   9   0      431.07      424.81     27.26 o 
   0  10   0      244.41      236.58     19.88 o 
   1  10   0        7.39       13.82      5.92 o 
   2  10   0      234.35      203.92     16.84 o 
   3  10   0        1.26        6.40      6.60 o 
   4  10   0       35.72       29.81      6.04 o 
   5  10   0        0.95        2.33      6.17 o 
   6  10   0       39.15       40.68      8.88 o 
   7  10   0      143.54      131.29     11.22 o 
   1  11   0      329.66      327.83     10.59 o 
   2  11   0       30.26       33.88      5.98 o 
   3  11   0      463.63      443.79     21.39 o 
   4  11   0        1.40       -2.59      4.98 o 
   5  11   0       83.46       81.59     10.11 o 
   6  11   0       85.16       80.40     16.81 o 
   7  11   0        0.18        4.18      7.46 o 
   0  12   0     1077.20     1040.72     31.09 o 
   1  12   0      382.28      376.48     14.73 o 
   2  12   0      493.88      497.82     15.54 o 
   3  12   0      374.56      355.63     16.15 o 
   4  12   0      137.59      130.36      9.71 o 
   5  12   0       63.28       58.74      7.35 o 
   6  12   0      282.17      281.50     20.07 o 
   1  13   0     1038.75     1062.80     21.84 o 
   2  13   0     1006.68     1037.78     21.49 o 
   3  13   0        0.19        1.76      3.39 o 
   4  13   0      661.05      603.23     23.84 o 
   5  13   0      852.32      786.15     19.74 o 
   0  14   0     2511.58     2675.84     85.70 o 
   1  14   0      877.66      951.98     23.70 o 
   2  14   0      767.90      787.38     16.53 o 
   3  14   0     1779.64     1857.95     27.23 o 
   4  14   0      830.52      798.40     18.86 o 
   1  15   0      710.04      762.79     15.49 o 
   2  15   0     1668.77     1792.07     65.77 o 
 -10   1   1        7.59        8.26     11.25 o 
  -9   1   1       78.84       73.53      9.96 o 
  -8   1   1      108.99       89.62      8.77 o 
  -7   1   1      453.40      438.60     38.10 o 
  -6   1   1      232.15      221.45     17.59 o 
  -5   1   1     2395.34     2416.29     43.35 o 
  -4   1   1     1195.11     1228.80     27.28 o 
  -3   1   1      258.73      274.99      9.96 o 
  -2   1   1     2469.86     2501.25     51.77 o 
  -1   1   1     2701.36     2818.50    130.83 o 
   0   1   1     1870.18     2001.73     41.07 o 
   1   1   1      308.11      308.68     12.97 o 
   2   1   1     1527.43     1517.69     22.15 o 
   3   1   1       88.76       91.22      6.42 o 
   4   1   1     1831.70     1779.12     35.43 o 
   5   1   1        2.18        7.83      6.77 o 
   6   1   1        3.14       -4.60      7.14 o 
   7   1   1      317.53      328.81     18.92 o 
   8   1   1      523.80      533.90     26.03 o 
 -10   2   1      731.67      778.31     21.02 o 
  -9   2   1      404.99      392.21     19.18 o 
  -8   2   1      127.45       92.63     10.93 o 
  -7   2   1     2467.72     2292.02     55.31 o 
  -6   2   1     1312.96     1302.03     52.78 o 
  -5   2   1       65.51       64.56     13.19 o 
  -4   2   1     5374.08     5714.98     89.36 o 
  -3   2   1     4157.70     4287.32     59.85 o 
  -2   2   1       54.69       61.21      6.57 o 
  -1   2   1     5286.52     5988.95     76.54 o 
   0   2   1      948.28     1077.67     24.85 o 
   1   2   1    17494.01    18784.95    115.66 o 
   2   2   1     2575.54     2709.99     28.63 o 
   3   2   1     6056.84     6176.34     54.60 o 
   4   2   1      411.02      405.66     17.80 o 
   5   2   1      394.57      373.88     21.97 o 
   6   2   1     1849.20     1825.46     51.57 o 
   7   2   1      846.04      735.13     16.86 o 
   8   2   1      324.29      314.45     13.07 o 
 -10   3   1       64.31       65.36      8.95 o 
  -9   3   1     1118.39     1173.88     27.71 o 
  -8   3   1     1486.83     1391.78     37.58 o 
  -7   3   1      491.22      429.52     15.71 o 
  -6   3   1      922.42      985.13     46.82 o 
  -5   3   1     5856.35     5964.32    105.74 o 
  -4   3   1     1650.88     1638.32     42.64 o 
  -3   3   1     4070.58     4402.13     73.53 o 
  -2   3   1    12670.95    13666.63    112.31 o 
  -1   3   1     7378.15     8095.27     50.52 o 
   0   3   1     3922.27     4253.81     51.03 o 
   1   3   1    24364.31    26384.71    107.78 o 
   2   3   1     5774.57     6340.83     64.57 o 
   3   3   1       55.50       42.66      5.61 o 
   4   3   1     8478.56     8793.32    116.06 o 
   5   3   1     2652.52     2687.82     58.75 o 
   6   3   1        2.44       11.40      6.78 o 
   7   3   1     1472.83     1398.22     24.96 o 
   8   3   1     1389.50     1352.42     24.82 o 
  -9   4   1      937.12      996.02     22.96 o 
  -8   4   1      862.96      868.81     30.10 o 
  -7   4   1     4245.79     3946.06     61.65 o 
  -6   4   1     2816.19     2741.60     79.42 o 
  -5   4   1       20.63       17.76      9.40 o 
  -4   4   1     5752.83     5877.01    104.74 o 
  -3   4   1     2905.76     2815.86     31.01 o 
  -2   4   1      649.86      699.38     15.13 o 
  -1   4   1     5573.84     6058.18     43.74 o 
   0   4   1     8002.48     8597.26     37.59 o 
   1   4   1      458.87      564.99     13.61 o 
   2   4   1     4734.89     5273.09     42.80 o 
   3   4   1     5781.66     6079.43     51.89 o 
   4   4   1     3552.13     3675.56     48.84 o 
   5   4   1     2455.14     2488.13     47.25 o 
   6   4   1     6112.70     5978.17    126.61 o 
   7   4   1     1301.53     1245.05     25.53 o 
   8   4   1      311.13      288.23     11.92 o 
   9   4   1     1846.77     1854.71    142.38 o 
  -9   5   1      624.90      702.55     18.47 o 
  -8   5   1     2017.04     2075.44     45.35 o 
  -7   5   1       97.91      114.76     10.84 o 
  -6   5   1      953.51      928.36     47.36 o 
  -5   5   1     2431.98     2485.92     72.96 o 
  -4   5   1     2443.77     2520.07     42.37 o 
  -3   5   1        2.47        9.86      3.46 o 
  -2   5   1     7605.19     7914.41     48.75 o 
  -1   5   1     3146.85     3353.88     26.81 o 
   0   5   1     1836.80     2041.48     18.97 o 
   1   5   1     6484.08     6995.84     43.40 o 
   2   5   1     1360.69     1417.06     26.83 o 
   3   5   1      491.35      519.70     16.19 o 
   4   5   1     1955.46     1940.58     32.23 o 
   5   5   1     3853.49     3849.04     60.30 o 
   6   5   1       36.49       32.11      4.96 o 
   7   5   1     1384.95     1344.85     26.50 o 
   8   5   1      893.59      918.06     20.12 o 
   9   5   1       40.08       48.27      9.49 o 
  -9   6   1      505.19      551.56     15.11 o 
  -8   6   1        4.17        6.74      7.46 o 
  -7   6   1      187.79      184.74     13.47 o 
  -6   6   1      439.47      394.09     18.96 o 
  -5   6   1       36.83       32.20      7.72 o 
  -4   6   1      333.16      302.77     15.35 o 
  -3   6   1     1414.84     1457.06     26.19 o 
  -2   6   1        5.87       11.45      5.09 o 
  -1   6   1      941.48      942.18     15.84 o 
   0   6   1     3703.83     4165.25     30.11 o 
   1   6   1      160.73      183.24      7.93 o 
   2   6   1        6.23       20.55      5.15 o 
   3   6   1     1423.48     1434.08     31.12 o 
   4   6   1      710.55      675.45     19.35 o 
   5   6   1        1.10        7.70      5.03 o 
   6   6   1      417.34      391.22     13.14 o 
   7   6   1      186.44      189.91      9.66 o 
   8   6   1       37.83       44.41      5.66 o 
   9   6   1      189.04      165.43     13.83 o 
  -9   7   1      124.31      121.75     40.54 o 
  -8   7   1        0.00        3.91      9.90 o 
  -7   7   1        0.66       -0.27      8.14 o 
  -6   7   1        0.16       13.80     14.78 o 
  -5   7   1        1.22        7.71      6.36 o 
  -4   7   1       16.07       23.49      5.48 o 
  -3   7   1       45.34       60.19      8.39 o 
  -2   7   1      150.57      174.80      9.68 o 
  -1   7   1        5.35       11.54      3.14 o 
   0   7   1      390.90      462.24     11.58 o 
   1   7   1      187.58      221.66      8.38 o 
   2   7   1      618.17      690.75     21.78 o 
   3   7   1       15.63       23.58      4.64 o 
   4   7   1      134.89      141.72     10.20 o 
   5   7   1       43.88       49.15      6.88 o 
   6   7   1        0.48        0.28      5.58 o 
   7   7   1        6.39        4.33      5.44 o 
   8   7   1       35.76       34.56      5.82 o 
  -8   8   1       11.17        7.12      4.82 o 
  -7   8   1      301.52      325.02     20.85 o 
  -6   8   1      130.76      139.87     17.49 o 
  -5   8   1       27.93       26.52      6.22 o 
  -4   8   1      186.97      178.64     15.05 o 
  -3   8   1      158.39      155.63     14.15 o 
  -2   8   1      194.88      198.19     14.74 o 
  -1   8   1     1140.21     1118.70     25.22 o 
   0   8   1     1263.82     1314.05     22.41 o 
   1   8   1        7.74        7.09      3.61 o 
   2   8   1      136.26      115.57      8.86 o 
   3   8   1      390.56      381.86     18.20 o 
   4   8   1     1238.72     1170.24     32.02 o 
   5   8   1        9.40        3.59      4.25 o 
   6   8   1      364.89      346.30     18.70 o 
   7   8   1       94.67      114.59      9.72 o 
   8   8   1       44.20       39.87      7.19 o 
  -8   9   1      946.08      999.93     39.46 o 
  -7   9   1      203.79      182.46     12.71 o 
  -6   9   1      534.70      494.11     29.97 o 
  -5   9   1      862.80      802.20     37.77 o 
  -4   9   1     1351.97     1274.87     27.31 o 
  -3   9   1       77.15       62.04      9.70 o 
  -2   9   1     5079.22     5013.83     78.48 o 
  -1   9   1     1441.84     1412.52     40.49 o 
   0   9   1      149.38      147.58      8.07 o 
   1   9   1     2278.67     2161.91     45.55 o 
   2   9   1     1787.46     1729.01     47.19 o 
   3   9   1      210.28      198.80     14.06 o 
   4   9   1      708.79      734.07     17.47 o 
   5   9   1      891.56      853.15     25.44 o 
   6   9   1       33.12       37.54      6.85 o 
   7   9   1      979.79     1064.36     21.23 o 
   8   9   1      398.19      237.84     16.54 o 
  -7  10   1     1486.51     1589.89     35.37 o 
  -6  10   1     1567.44     1515.18     45.96 o 
  -5  10   1      252.14      212.41     19.07 o 
  -4  10   1     2699.98     2576.60     52.50 o 
  -3  10   1     3458.01     3421.58     43.93 o 
  -2  10   1        4.47        4.95      5.31 o 
  -1  10   1     1347.47     1245.76     39.85 o 
   0  10   1     3401.38     3305.86     57.91 o 
   1  10   1      469.43      426.15     23.65 o 
   2  10   1      602.03      580.69     28.83 o 
   3  10   1     3401.37     3475.36     56.16 o 
   4  10   1      170.48      154.37     11.54 o 
   5  10   1      866.72      795.24     23.51 o 
   6  10   1     2348.52     2351.30     44.09 o 
   7  10   1      636.16      779.16     21.96 o 
  -7  11   1      119.23      113.94      8.92 o 
  -6  11   1      413.55      392.62     21.83 o 
  -5  11   1     2799.42     2813.83     73.36 o 
  -4  11   1      370.53      363.63     16.60 o 
  -3  11   1     1447.48     1440.99     33.06 o 
  -2  11   1     3899.31     3924.62     58.25 o 
  -1  11   1     1478.03     1399.75     27.77 o 
   0  11   1      381.55      370.78     14.81 o 
   1  11   1     4065.23     3925.29     54.11 o 
   2  11   1     3059.73     3314.87     48.97 o 
   3  11   1      329.09      320.69     18.32 o 
   4  11   1     2287.12     2221.66     40.41 o 
   5  11   1     1164.42     1111.69     30.41 o 
   6  11   1       59.84       49.26      5.48 o 
  -6  12   1      922.59      975.86     40.95 o 
  -5  12   1       35.07       37.02      7.96 o 
  -4  12   1     1191.36     1224.89     36.17 o 
  -3  12   1     1010.60     1016.43     23.73 o 
  -2  12   1      112.44      100.94      9.08 o 
  -1  12   1      722.29      730.49     23.51 o 
   0  12   1     2072.51     2031.46     39.06 o 
   1  12   1      194.28      196.68     12.16 o 
   2  12   1      858.43      899.57     20.71 o 
   3  12   1     2599.45     2633.54     48.41 o 
   4  12   1      413.45      399.89     15.93 o 
   5  12   1      190.84      166.20     15.14 o 
   6  12   1      966.96      994.45     23.19 o 
  -5  13   1      762.97      748.03     23.46 o 
  -4  13   1      261.22      238.17     11.05 o 
  -3  13   1        0.53        6.55      3.98 o 
  -2  13   1       78.77       94.76      8.68 o 
  -1  13   1      490.40      505.21     18.46 o 
   0  13   1       74.05       83.99     10.10 o 
   1  13   1      425.83      455.98     16.25 o 
   2  13   1       54.09       52.83      5.71 o 
   3  13   1       15.28       10.79      4.94 o 
   4  13   1      478.37      470.09     15.27 o 
   5  13   1      498.50      441.50     14.96 o 
  -4  14   1       21.77        7.59      5.70 o 
  -3  14   1       44.16       43.28      4.69 o 
  -2  14   1      124.31      130.07      7.92 o 
  -1  14   1       17.00       18.42      5.28 o 
   0  14   1        9.23       11.03      4.00 o 
   1  14   1        5.25        4.99      5.09 o 
   2  14   1        1.46        4.25      4.20 o 
   3  14   1       12.67        8.12      3.87 o 
   4  14   1       28.34       26.76      5.67 o 
  -2  15   1       11.63        8.22      3.92 o 
  -1  15   1      161.23      166.93      8.22 o 
   0  15   1       20.63       12.73      4.21 o 
   1  15   1      180.88      196.80      8.11 o 
   2  15   1       46.63       63.66      6.19 o 
 -10   0   2     1437.98     1537.42     40.68 o 
  -9   0   2      307.37      344.42     26.03 o 
  -8   0   2     1215.24     1206.83     50.71 o 
  -7   0   2      584.64      492.41     20.69 o 
  -5   0   2      646.56      624.30     45.83 o 
  -4   0   2     7529.08     7351.88    136.14 o 
  -3   0   2     6704.99     6865.63    110.65 o 
  -2   0   2      883.45      919.23     32.53 o 
  -1   0   2    18307.62    20055.84    158.92 o 
   0   0   2    11909.32    12786.40    126.56 o 
   1   0   2     4992.24     5021.41     48.90 o 
   2   0   2     1984.84     1842.70     32.65 o 
   3   0   2     6771.96     6940.80    105.74 o 
   4   0   2      247.24      230.14     16.96 o 
   5   0   2     5112.40     5125.08    148.62 o 
   6   0   2     2414.92     2397.65    107.94 o 
   7   0   2       72.62       56.41     13.56 o 
   8   0   2      484.62      469.44     29.83 o 
   9   0   2     1331.10     1424.87     43.12 o 
 -10   1   2       14.33       38.33      6.33 o 
  -9   1   2     1357.57     1431.23     35.28 o 
  -8   1   2     1674.11     1513.20     32.25 o 
  -7   1   2      126.79      117.73      7.20 o 
  -6   1   2     2574.35     2652.85    106.58 o 
  -5   1   2     3604.27     3562.33     79.96 o 
  -4   1   2      584.35      570.82     28.76 o 
  -3   1   2     5261.96     5354.24     50.03 o 
  -2   1   2     6332.25     6580.19     62.35 o 
  -1   1   2     1476.67     1580.09     23.31 o 
   0   1   2     1546.29     1638.59     23.67 o 
   1   1   2     4178.11     4131.58     71.90 o 
   2   1   2     2980.40     3110.90     41.71 o 
   3   1   2      797.72      773.03     20.79 o 
   4   1   2     4938.05     4993.05     80.13 o 
   5   1   2     3424.39     3390.65     86.01 o 
   6   1   2      865.95      894.73     36.87 o 
   7   1   2     2643.92     2480.56     50.14 o 
   8   1   2     1093.96     1143.02     32.31 o 
   9   1   2       17.00       24.76      6.81 o 
 -10   2   2      337.50      370.19     13.99 o 
  -9   2   2      154.95      154.25     12.64 o 
  -8   2   2      156.44      147.75     11.36 o 
  -7   2   2     2293.92     2128.16     30.24 o 
  -6   2   2     1292.91     1224.84     37.07 o 
  -5   2   2      185.84      209.70     21.16 o 
  -4   2   2     2536.73     2491.67     42.79 o 
  -3   2   2     5391.38     5712.79     49.93 o 
  -2   2   2       30.00       34.63      4.50 o 
  -1   2   2     3782.48     4087.65     30.82 o 
   0   2   2     4488.03     4762.62     65.88 o 
   1   2   2      154.24      149.77     10.58 o 
   2   2   2     4795.85     5014.55     52.58 o 
   3   2   2     2585.47     2592.38     46.23 o 
   4   2   2       10.48       -1.91      6.51 o 
   5   2   2      394.24      388.72     24.04 o 
   6   2   2     1656.73     1655.50     50.80 o 
   7   2   2      349.90      324.72     19.65 o 
   8   2   2      249.38      282.90     17.16 o 
   9   2   2      605.25      658.12     20.49 o 
 -10   3   2        1.00        4.08      4.36 o 
  -9   3   2       96.01       96.61     10.06 o 
  -8   3   2      404.66      381.38     16.98 o 
  -7   3   2      446.93      416.31     14.83 o 
  -6   3   2      420.28      420.21     24.43 o 
  -5   3   2      272.91      250.68     16.05 o 
  -4   3   2      214.82      216.67     11.77 o 
  -3   3   2        0.48        2.97      3.03 o 
  -2   3   2      213.90      189.47      8.09 o 
  -1   3   2      117.96      144.80      5.03 o 
   0   3   2      333.31      331.42      8.96 o 
   1   3   2     3695.27     3949.92     37.45 o 
   2   3   2     1926.82     2079.84     32.93 o 
   3   3   2       42.88       25.11      5.38 o 
   4   3   2      502.13      515.92     22.50 o 
   5   3   2       80.84       94.19     13.30 o 
   6   3   2      524.40      515.44     35.09 o 
   7   3   2       34.16       29.56     11.95 o 
   8   3   2      115.99      125.69     17.09 o 
   9   3   2       16.11       22.41     10.98 o 
  -9   4   2        4.70       16.54      6.51 o 
  -8   4   2      291.42      283.81     14.53 o 
  -7   4   2        1.23       -1.30      5.25 o 
  -6   4   2      405.39      412.27     25.45 o 
  -5   4   2       85.72       85.82     10.04 o 
  -4   4   2      400.77      424.64     15.34 o 
  -3   4   2     1674.14     1869.23     24.61 o 
  -2   4   2       13.82       12.95      4.31 o 
  -1   4   2      468.18      502.89     11.15 o 
   0   4   2      198.85      207.87      6.69 o 
   1   4   2      150.38      192.16      7.44 o 
   2   4   2      146.85      151.74     12.12 o 
   3   4   2      321.09      308.98     14.91 o 
   4   4   2        0.77        8.70      5.13 o 
   5   4   2      596.16      583.90     42.58 o 
   6   4   2      172.53      173.11      9.48 o 
   7   4   2        6.38       10.18     21.15 o 
   8   4   2       34.64       36.04      9.36 o 
   9   4   2       71.91       88.41      6.41 o 
  -9   5   2      420.24      441.36     12.55 o 
  -8   5   2     1722.73     1658.41     33.23 o 
  -7   5   2       80.62       64.89      7.27 o 
  -6   5   2      984.62      948.74     49.40 o 
  -5   5   2      876.22      868.82     44.97 o 
  -4   5   2      156.22      173.18     13.46 o 
  -3   5   2     1239.77     1239.49     28.00 o 
  -2   5   2     2680.57     2783.04     36.18 o 
  -1   5   2      262.03      265.71      9.34 o 
   0   5   2     1387.01     1468.20     18.02 o 
   1   5   2     4865.33     5139.07     38.09 o 
   2   5   2     4215.94     4509.37     47.25 o 
   3   5   2      416.28      414.18     19.15 o 
   4   5   2     1356.29     1245.22     31.03 o 
   5   5   2     1970.72     1833.60     40.48 o 
   6   5   2       10.96        4.17      4.56 o 
   7   5   2      578.82      588.90     24.89 o 
   8   5   2      378.67      426.54     15.57 o 
   9   5   2       56.95       67.24      6.81 o 
  -9   6   2      458.89      524.87     18.28 o 
  -8   6   2       41.27       46.70      8.26 o 
  -7   6   2     2710.35     2458.45     39.14 o 
  -6   6   2     1528.88     1412.68     30.96 o 
  -5   6   2      359.49      350.95     23.36 o 
  -4   6   2     2427.73     2363.92     44.05 o 
  -3   6   2     2404.56     2313.57     34.50 o 
  -2   6   2      772.78      803.85     18.30 o 
  -1   6   2     5285.53     5549.03     45.22 o 
   0   6   2     6099.25     6348.28     71.42 o 
   1   6   2        0.05        6.21      3.38 o 
   2   6   2     8117.54     8518.12    111.53 o 
   3   6   2     4454.43     4528.01     64.82 o 
   4   6   2        2.03        5.31      5.24 o 
   5   6   2      380.87      337.81     19.62 o 
   6   6   2     1609.78     1528.20     25.77 o 
   7   6   2      322.30      360.20     16.31 o 
   8   6   2      425.57      510.51     20.32 o 
  -9   7   2     1202.78     1293.34     34.71 o 
  -8   7   2      976.97     1008.96     20.26 o 
  -7   7   2        1.86        4.05      4.50 o 
  -6   7   2     3014.36     2668.66     58.99 o 
  -5   7   2     4064.85     3750.80     77.98 o 
  -4   7   2       30.48       46.64      6.92 o 
  -3   7   2     1627.48     1662.85     27.47 o 
  -2   7   2     2953.83     2865.14     36.99 o 
  -1   7   2     1569.02     1520.98     25.39 o 
   0   7   2     1122.62     1171.15     20.42 o 
   1   7   2     5161.51     5299.98     50.78 o 
   2   7   2      926.48      906.87     28.69 o 
   3   7   2     1030.66     1075.45     32.97 o 
   4   7   2     4494.67     4389.58     61.94 o 
   5   7   2      742.30      713.32     21.58 o 
   6   7   2      228.81      216.97     11.20 o 
   7   7   2     2118.62     2244.93     46.88 o 
   8   7   2     1425.05     1655.64     34.58 o 
  -8   8   2      251.48      242.73     52.75 o 
  -7   8   2     1603.83     1553.15     29.52 o 
  -6   8   2      428.24      408.36     24.90 o 
  -5   8   2      151.12      139.38      9.26 o 
  -4   8   2     4912.98     4724.46     57.91 o 
  -3   8   2     2014.92     1980.44     36.00 o 
  -2   8   2       23.49       23.98      4.81 o 
  -1   8   2     3919.40     3907.48     53.07 o 
   0   8   2     3190.24     3010.89     58.42 o 
   1   8   2        7.09        5.42      4.89 o 
   2   8   2     3217.09     3277.70     57.30 o 
   3   8   2     1465.11     1434.59     39.67 o 
   4   8   2        8.98        9.51      4.41 o 
   5   8   2     1780.28     1706.39     40.95 o 
   6   8   2     1721.34     1720.07     39.14 o 
   7   8   2       63.79       53.21      9.96 o 
   8   8   2      244.64      261.65     11.96 o 
  -8   9   2      325.44      287.34     56.41 o 
  -7   9   2        0.64       -0.09      4.70 o 
  -6   9   2      440.51      446.00     26.52 o 
  -5   9   2     1153.41     1083.72     45.70 o 
  -4   9   2      103.66       98.52      7.15 o 
  -3   9   2     1004.88      957.21     28.37 o 
  -2   9   2     2646.99     2582.53     46.50 o 
  -1   9   2      355.83      388.42     18.02 o 
   0   9   2      529.17      515.01     18.93 o 
   1   9   2     1886.64     1802.49     49.92 o 
   2   9   2      540.21      513.93     23.59 o 
   3   9   2       26.60       19.81      4.53 o 
   4   9   2     2192.51     2071.66     58.05 o 
   5   9   2      828.39      787.77     27.28 o 
   6   9   2       28.53       26.46      5.80 o 
   7   9   2      709.94      820.78     24.24 o 
  -7  10   2      147.11      145.21      9.08 o 
  -6  10   2       61.76       55.55     10.25 o 
  -5  10   2       16.19        9.98      6.51 o 
  -4  10   2      391.21      354.33     15.93 o 
  -3  10   2      464.44      436.62     20.23 o 
  -2  10   2       34.24       29.94      3.98 o 
  -1  10   2      657.15      636.04     26.21 o 
   0  10   2       79.00       78.58     10.92 o 
   1  10   2       34.24       29.20      9.38 o 
   2  10   2        5.00       14.72      5.53 o 
   3  10   2      421.79      409.03     25.30 o 
   4  10   2      176.58      158.38     13.04 o 
   5  10   2      143.61      130.82     15.09 o 
   6  10   2      207.59      155.92     14.13 o 
   7  10   2       66.63       60.75      9.49 o 
  -6  11   2        8.12        7.02      4.92 o 
  -5  11   2      176.36      135.05     13.66 o 
  -4  11   2      141.22      125.21     11.16 o 
  -3  11   2       45.41       47.13      7.61 o 
  -2  11   2        7.07       12.93      5.20 o 
  -1  11   2      184.45      189.04     13.36 o 
   0  11   2      116.08      102.41     12.55 o 
   1  11   2       83.64       84.59     11.80 o 
   2  11   2        0.11        1.97      5.42 o 
   3  11   2        7.26        8.02      7.09 o 
   4  11   2      237.77      235.16     21.56 o 
   5  11   2        1.93       -4.45      6.98 o 
   6  11   2       55.12       48.20     12.61 o 
  -6  12   2      141.13      126.66      9.84 o 
  -5  12   2        0.46       -4.39      5.12 o 
  -4  12   2     1599.57     1574.13     43.54 o 
  -3  12   2     1294.88     1290.90     29.57 o 
  -2  12   2        8.36        9.10      4.45 o 
  -1  12   2     1088.91     1091.86     30.69 o 
   0  12   2      600.27      613.86     20.69 o 
   1  12   2        5.62        6.32      4.62 o 
   2  12   2      476.43      501.36     22.12 o 
   3  12   2      315.39      303.87     14.76 o 
   4  12   2        5.21        4.70      5.27 o 
   5  12   2      614.37      615.65     19.98 o 
  -5  13   2      900.80      863.91     24.52 o 
  -4  13   2      270.77      287.70     16.71 o 
  -3  13   2      665.70      651.16     19.30 o 
  -2  13   2     2362.11     2393.82     38.24 o 
  -1  13   2       76.28       88.91      7.84 o 
   0  13   2      209.23      213.48     11.78 o 
   1  13   2     1357.32     1446.56     30.10 o 
   2  13   2      565.82      583.84     21.80 o 
   3  13   2       69.32       66.90      6.88 o 
   4  13   2     1647.34     1664.14     31.72 o 
  -4  14   2      943.00      918.82     31.73 o 
  -3  14   2      488.63      522.20     14.69 o 
  -2  14   2      142.24      146.30      7.88 o 
  -1  14   2     3002.52     3071.29     64.35 o 
   0  14   2      839.81      919.90     21.18 o 
   1  14   2       27.09       25.68      4.05 o 
   2  14   2     1629.37     1691.22     37.37 o 
   3  14   2     1638.89     1703.82     29.59 o 
  -1  15   2       28.71       28.92      6.25 o 
   0  15   2      318.28      332.18     15.72 o 
   1  15   2     1636.62     1851.87     34.90 o 
  -9   1   3      221.56      227.60     14.19 o 
  -8   1   3      204.50      201.29     12.99 o 
  -7   1   3      209.95      199.10     12.73 o 
  -6   1   3     2975.02     2987.79     85.53 o 
  -5   1   3      797.39      762.26     32.46 o 
  -4   1   3        8.74        9.91      4.14 o 
  -3   1   3      193.76      188.48      9.49 o 
  -2   1   3     6358.51     7149.34     48.16 o 
  -1   1   3      151.39      186.47      8.72 o 
   0   1   3     1037.33     1068.18     20.07 o 
   1   1   3     1180.56     1246.84     35.35 o 
   2   1   3      202.65      220.99     10.55 o 
   3   1   3     1316.18     1292.42     26.44 o 
   4   1   3      907.70      877.50     23.62 o 
   5   1   3       32.58       35.02     12.07 o 
   6   1   3       38.19       36.97      6.04 o 
   7   1   3     1700.76     1750.62     53.70 o 
   8   1   3      327.96      336.80     17.32 o 
   9   1   3       35.22       40.54      6.04 o 
  -9   2   3       75.94       84.39      9.86 o 
  -8   2   3     1014.54      974.42     55.46 o 
  -7   2   3     4465.65     3926.21    106.72 o 
  -6   2   3       80.23       67.09     11.12 o 
  -5   2   3      867.32      862.90     26.72 o 
  -4   2   3     3380.74     3444.21     48.24 o 
  -3   2   3     1104.13     1200.55     30.56 o 
  -2   2   3      294.89      255.07      8.50 o 
  -1   2   3     4805.06     4997.85     37.17 o 
   0   2   3     2835.22     2860.12     37.06 o 
   1   2   3      526.81      500.17     15.51 o 
   2   2   3     8457.01     8819.49     69.45 o 
   3   2   3     1198.15     1133.28     27.44 o 
   4   2   3       17.89       27.90      5.82 o 
   5   2   3     1729.85     1768.10     53.59 o 
   6   2   3     3683.10     3383.26     54.05 o 
   7   2   3        2.08        4.78      6.60 o 
   8   2   3      869.17      962.47     27.41 o 
   9   2   3      569.36      691.13     17.83 o 
  -9   3   3     1406.70     1536.63     41.36 o 
  -8   3   3     1070.79     1054.77     61.02 o 
  -7   3   3        7.73        7.34      5.92 o 
  -6   3   3     2043.25     1902.80     42.83 o 
  -5   3   3     3372.62     3378.44     54.10 o 
  -4   3   3       72.21       63.75      7.56 o 
  -3   3   3     3080.73     2992.81     41.88 o 
  -2   3   3     6687.13     6948.33     49.71 o 
  -1   3   3        0.94        6.60      2.82 o 
   0   3   3     6654.74     6832.00     47.79 o 
   1   3   3     8238.06     8235.75     58.04 o 
   2   3   3       67.10       60.50      6.70 o 
   3   3   3     1317.97     1256.03     29.33 o 
   4   3   3     4531.08     4419.78     82.79 o 
   5   3   3      362.37      320.21     23.59 o 
   6   3   3      131.80      143.57     13.89 o 
   7   3   3     1491.63     1490.84     38.26 o 
   8   3   3      392.75      431.66     18.70 o 
   9   3   3       97.04      125.29     11.93 o 
  -9   4   3        6.41        6.54      4.27 o 
  -8   4   3      944.64      965.18     63.32 o 
  -7   4   3     1322.12     1279.80     31.57 o 
  -6   4   3      513.42      485.46     16.17 o 
  -5   4   3     1297.93     1297.62     34.05 o 
  -4   4   3     5767.28     5998.95     67.14 o 
  -3   4   3      334.44      300.64     12.33 o 
  -2   4   3      906.53      974.79     18.54 o 
  -1   4   3     5710.61     5777.26     93.15 o 
   0   4   3     2968.28     3090.35     36.44 o 
   1   4   3       11.76       12.89      3.11 o 
   2   4   3     2747.38     2696.43     47.02 o 
   3   4   3     4285.08     4269.38     55.89 o 
   4   4   3        5.54       11.38      5.73 o 
   5   4   3     3567.35     3341.76     76.07 o 
   6   4   3      862.82      885.76     27.05 o 
   7   4   3       43.76       32.25      7.82 o 
   8   4   3      880.04      990.61     27.79 o 
  -9   5   3      724.01      819.79     22.99 o 
  -8   5   3      412.65      416.76     16.66 o 
  -7   5   3       54.60       39.24     10.27 o 
  -6   5   3      993.77      956.07     24.17 o 
  -5   5   3     2832.81     2830.43     94.92 o 
  -4   5   3       29.20       24.52      5.85 o 
  -3   5   3     6808.14     7105.00     73.73 o 
  -2   5   3     3163.49     3225.94     55.90 o 
  -1   5   3        2.83        5.34      3.91 o 
   0   5   3     1913.74     1917.36     31.59 o 
   1   5   3     3920.61     4038.84     47.89 o 
   2   5   3      722.01      752.93     20.58 o 
   3   5   3     1029.49      961.70     24.31 o 
   4   5   3     2253.11     2158.29     77.35 o 
   5   5   3      356.45      323.48     12.26 o 
   6   5   3      933.98      858.40     23.40 o 
   7   5   3      668.32      698.04     21.34 o 
   8   5   3      302.32      334.98     12.37 o 
  -9   6   3        2.87       12.84     10.03 o 
  -8   6   3      378.22      394.02     20.07 o 
  -7   6   3      418.98      371.41     19.14 o 
  -6   6   3      358.73      297.26     15.40 o 
  -5   6   3      704.46      658.26     34.15 o 
  -4   6   3      614.95      584.46     19.71 o 
  -3   6   3      462.63      445.05     16.54 o 
  -2   6   3      783.50      777.90     22.56 o 
  -1   6   3     1637.16     1659.24     31.87 o 
   0   6   3      350.10      332.07     17.61 o 
   1   6   3       58.04       68.52      5.64 o 
   2   6   3     1591.51     1508.48     30.18 o 
   3   6   3     2146.15     2151.20     47.91 o 
   4   6   3        7.52        4.66      8.98 o 
   5   6   3      820.63      710.69     17.96 o 
   6   6   3      551.65      559.00     18.49 o 
   7   6   3      108.64      104.91      9.01 o 
   8   6   3      247.75      288.87     12.90 o 
  -8   7   3       60.19       58.18      8.15 o 
  -7   7   3       61.70       49.89      7.26 o 
  -6   7   3      167.49      145.17     12.73 o 
  -5   7   3       18.76       16.11      4.98 o 
  -4   7   3      100.13       82.67     10.18 o 
  -3   7   3        1.69        4.62      4.22 o 
  -2   7   3        9.35        4.39      4.74 o 
  -1   7   3       41.82       36.08      4.86 o 
   0   7   3       19.08       15.50      4.32 o 
   1   7   3        2.87        6.96      3.87 o 
   2   7   3        0.53        1.62      3.90 o 
   3   7   3      294.86      259.02     15.95 o 
   4   7   3        9.11        6.48      3.55 o 
   5   7   3      204.65      176.06     10.30 o 
   6   7   3        1.58       -1.72      5.53 o 
   7   7   3       65.78       80.11      9.03 o 
   8   7   3       47.16       57.76      8.95 o 
  -8   8   3       90.95       74.68     22.37 o 
  -7   8   3      152.94      147.28     11.71 o 
  -6   8   3      125.18      102.11     10.96 o 
  -5   8   3       90.93       77.87      8.29 o 
  -4   8   3      846.99      776.46     19.71 o 
  -3   8   3       14.41       18.95      4.58 o 
  -2   8   3      717.20      678.97     21.67 o 
  -1   8   3     1274.56     1222.15     29.87 o 
   0   8   3      135.96      116.19     11.35 o 
   1   8   3       20.31       22.76      5.34 o 
   2   8   3      909.29      817.29     23.46 o 
   3   8   3     1681.15     1576.33     26.80 o 
   4   8   3        1.02        8.57      5.14 o 
   5   8   3      683.53      605.18     24.10 o 
   6   8   3      101.36       81.68      8.40 o 
   7   8   3        5.89        9.29      8.54 o 
  -7   9   3      126.31      111.64     22.10 o 
  -6   9   3     1307.72     1236.11     31.15 o 
  -5   9   3     1331.18     1285.86     28.88 o 
  -4   9   3       93.40       87.10      7.77 o 
  -3   9   3     3315.68     3236.58     32.09 o 
  -2   9   3     2190.83     2125.14     28.47 o 
  -1   9   3       28.89       33.99      7.67 o 
   0   9   3     1179.97     1064.11     45.02 o 
   1   9   3     2153.79     2057.26     61.66 o 
   2   9   3       99.27       83.10      7.95 o 
   3   9   3     1628.48     1570.42     46.11 o 
   4   9   3     1408.33     1410.44     35.66 o 
   5   9   3      291.29      260.88     15.67 o 
   6   9   3      451.85      427.61     45.43 o 
   7   9   3      932.03     1125.47     34.17 o 
  -6  10   3      140.86      128.19     10.50 o 
  -5  10   3     1690.46     1574.32     35.08 o 
  -4  10   3     1780.29     1785.16     58.33 o 
  -3  10   3     1582.01     1510.35     31.68 o 
  -2  10   3      181.16      178.32     10.09 o 
  -1  10   3     2135.31     2066.35     53.43 o 
   0  10   3      993.62      972.50     24.10 o 
   1  10   3      105.66      112.30      9.25 o 
   2  10   3     1938.65     1900.20     53.50 o 
   3  10   3     1190.79     1207.75     42.76 o 
   4  10   3      229.09      194.18     17.07 o 
   5  10   3     1720.02     1734.47     36.00 o 
   6  10   3     1424.33     1575.78    102.11 o 
  -6  11   3     1304.08     1245.06     43.66 o 
  -5  11   3      956.17      916.74     31.18 o 
  -4  11   3        9.81       13.95      5.45 o 
  -3  11   3     1161.21     1096.53     26.12 o 
  -2  11   3     1823.31     1726.75     39.53 o 
  -1  11   3      209.28      205.37     11.62 o 
   0  11   3     2491.19     2516.68     47.73 o 
   1  11   3     1849.77     1850.86     50.51 o 
   2  11   3       57.28       73.98     11.46 o 
   3  11   3     1148.81     1196.22     50.85 o 
   4  11   3      878.01      892.98     27.21 o 
   5  11   3      511.29      489.36     22.47 o 
  -5  12   3      308.16      294.64     15.24 o 
  -4  12   3      614.12      610.12     20.12 o 
  -3  12   3      124.12      133.85     10.98 o 
  -2  12   3      321.81      313.55     14.22 o 
  -1  12   3     1231.96     1263.44     30.32 o 
   0  12   3     1432.46     1371.66     41.13 o 
   1  12   3      260.05      252.23     15.12 o 
   2  12   3     1429.92     1393.87     42.85 o 
   3  12   3      756.33      742.09     24.03 o 
   4  12   3       69.94       70.30      6.47 o 
   5  12   3      489.12      415.37     37.56 o 
  -4  13   3       75.31       71.91      5.80 o 
  -3  13   3      436.85      447.62     15.42 o 
  -2  13   3      642.91      656.00     30.18 o 
  -1  13   3       92.39       96.90      6.90 o 
   0  13   3      559.24      558.47     17.46 o 
   1  13   3      484.45      497.95     16.24 o 
   2  13   3      170.86      171.94      9.75 o 
   3  13   3       28.37       30.28      4.75 o 
  -3  14   3       18.24       16.88      5.46 o 
  -2  14   3       42.61       43.80      6.12 o 
  -1  14   3       21.93       26.89      4.97 o 
   0  14   3        5.91        5.68      4.21 o 
   1  14   3       65.97       62.49      5.77 o 
   2  14   3       14.08       11.76      6.61 o 
  -9   0   4        5.10        6.51      5.97 o 
  -8   0   4     1201.64     1172.66     45.29 o 
  -7   0   4     2567.33     2615.97     76.48 o 
  -6   0   4     2253.35     2237.46     73.49 o 
  -5   0   4     3380.05     3542.38    130.72 o 
  -4   0   4     4734.44     4937.96    142.65 o 
  -3   0   4      212.90      178.66     22.30 o 
  -2   0   4     1970.93     1798.99     35.85 o 
  -1   0   4     4535.20     4166.53     45.46 o 
   0   0   4      604.86      558.73     27.14 o 
   1   0   4     2801.20     2989.78     64.51 o 
   2   0   4     6408.92     6323.56     84.31 o 
   3   0   4     3264.65     3345.13     64.75 o 
   4   0   4      715.88      710.38     69.16 o 
   5   0   4     2798.64     2916.14    107.39 o 
   6   0   4      741.39      722.89     29.97 o 
   7   0   4      307.29      305.23     18.17 o 
   8   0   4      571.49      659.82     28.20 o 
  -9   1   4     1412.07     1544.82     31.47 o 
  -8   1   4      256.07      236.24     13.32 o 
  -7   1   4      589.65      560.71     21.45 o 
  -6   1   4     2873.12     2820.38     41.14 o 
  -5   1   4     1514.28     1498.71     60.21 o 
  -4   1   4      447.40      444.68     30.27 o 
  -3   1   4     4886.83     5052.53     53.04 o 
  -2   1   4      737.10      673.30     17.51 o 
  -1   1   4       93.65       90.53      6.43 o 
   0   1   4     3750.11     3686.29     39.73 o 
   1   1   4     4357.06     4598.62     61.36 o 
   2   1   4       93.87       97.12     10.40 o 
   3   1   4     4017.38     3968.77     60.88 o 
   4   1   4     3039.67     3004.16     64.66 o 
   5   1   4      175.01      151.64     13.06 o 
   6   1   4     1568.39     1583.15     46.46 o 
   7   1   4      907.69     1006.92     21.52 o 
   8   1   4      206.40      242.73     12.37 o 
  -9   2   4        1.56       13.97      5.36 o 
  -8   2   4      560.29      539.65     22.11 o 
  -7   2   4      547.12      521.39     31.73 o 
  -6   2   4      146.03      124.72      9.22 o 
  -5   2   4     1511.00     1539.26     61.27 o 
  -4   2   4     2147.78     2219.11     41.63 o 
  -3   2   4      442.79      473.34     20.42 o 
  -2   2   4     2843.47     2893.64     32.07 o 
  -1   2   4     3897.84     4030.26     47.60 o 
   0   2   4      389.64      402.78     13.22 o 
   1   2   4      610.34      516.79     19.99 o 
   2   2   4     1456.51     1409.47     36.51 o 
   3   2   4       51.88       49.55      9.16 o 
   4   2   4      309.85      252.50     16.95 o 
   5   2   4      886.27      793.52     64.11 o 
   6   2   4      422.29      422.50     17.42 o 
   7   2   4      252.83      233.20     10.64 o 
   8   2   4      911.54     1056.41     24.16 o 
  -9   3   4       82.04       68.82     10.31 o 
  -8   3   4       39.61       26.96      7.26 o 
  -7   3   4      143.16      147.01     15.22 o 
  -6   3   4      142.53      131.48     10.46 o 
  -5   3   4      208.57      232.15     15.16 o 
  -4   3   4       17.88       18.85      5.27 o 
  -3   3   4       89.65       83.75      8.56 o 
  -2   3   4     1541.22     1612.55     25.79 o 
  -1   3   4      498.31      521.27     17.72 o 
   0   3   4      707.29      717.65     18.83 o 
   1   3   4      112.12      107.02      9.01 o 
   2   3   4        5.46        2.42      5.24 o 
   3   3   4       60.34       51.84      7.69 o 
   4   3   4      138.73      132.29     12.23 o 
   5   3   4        0.15        2.49      5.19 o 
   6   3   4       58.23       52.37      9.29 o 
   7   3   4      473.48      463.22     14.41 o 
   8   3   4       31.90       36.21      4.89 o 
  -9   4   4       29.00       35.41      5.83 o 
  -8   4   4       22.95       15.49      6.42 o 
  -7   4   4       23.35       21.47      6.50 o 
  -6   4   4      105.12       75.95      7.12 o 
  -5   4   4      910.25      923.76     33.39 o 
  -4   4   4      146.80      156.25     10.88 o 
  -3   4   4        2.52        3.22      4.29 o 
  -2   4   4      207.38      206.68     10.61 o 
  -1   4   4       86.53       93.56      8.68 o 
   0   4   4       12.61       10.02      4.21 o 
   1   4   4        4.38        2.22      4.63 o 
   2   4   4      261.44      198.12     12.67 o 
   3   4   4       51.18       45.38      6.24 o 
   4   4   4      356.93      297.96     21.14 o 
   5   4   4      114.48      103.41      7.72 o 
   6   4   4       17.06       19.09      5.00 o 
   7   4   4        7.08       11.26      5.46 o 
   8   4   4      169.36      175.09     11.98 o 
  -9   5   4      462.43      504.70     21.97 o 
  -8   5   4      152.32      130.58     11.98 o 
  -7   5   4      429.13      415.15     23.72 o 
  -6   5   4      861.88      815.35     21.27 o 
  -5   5   4        3.67        2.27      4.32 o 
  -4   5   4      140.52      120.76     13.05 o 
  -3   5   4     2229.48     2194.26     43.22 o 
  -2   5   4      504.13      473.32     19.91 o 
  -1   5   4      295.62      297.74     16.05 o 
   0   5   4     2500.35     2415.17     48.35 o 
   1   5   4     1193.05     1105.47     33.20 o 
   2   5   4        8.88        6.17      4.83 o 
   3   5   4     2041.49     1931.89     65.69 o 
   4   5   4      670.91      601.53     22.79 o 
   5   5   4       61.54       59.59      5.34 o 
   6   5   4      952.11      966.57     30.01 o 
   7   5   4      604.33      697.85     22.43 o 
  -8   6   4     1040.55     1123.21     34.58 o 
  -7   6   4     1144.03     1136.86     36.32 o 
  -6   6   4       27.96       25.22      7.14 o 
  -5   6   4     1161.94     1068.51     24.23 o 
  -4   6   4     2238.22     2162.43     41.79 o 
  -3   6   4      582.68      585.58     23.32 o 
  -2   6   4     3305.01     3262.29     54.02 o 
  -1   6   4     5229.04     5227.96     67.17 o 
   0   6   4      418.91      382.38     18.54 o 
   1   6   4     1535.52     1555.10     39.35 o 
   2   6   4     2510.41     2354.61     39.65 o 
   3   6   4      304.04      238.19     10.70 o 
   4   6   4      144.57      123.41     16.68 o 
   5   6   4     1414.29     1420.65     25.72 o 
   6   6   4      835.24      890.50     28.00 o 
   7   6   4      183.80      185.23     16.54 o 
  -8   7   4      159.69      162.75     11.12 o 
  -7   7   4      688.12      699.43     41.63 o 
  -6   7   4     2483.05     2440.28     91.94 o 
  -5   7   4      661.90      605.80     20.81 o 
  -4   7   4      287.56      258.07     12.36 o 
  -3   7   4     2409.82     2232.44     64.04 o 
  -2   7   4     4658.23     4868.66    104.14 o 
  -1   7   4        0.61        5.50      4.55 o 
   0   7   4     3236.91     3087.22     67.95 o 
   1   7   4     2217.76     2180.80     48.46 o 
   2   7   4       77.23       74.87      7.03 o 
   3   7   4     1138.95     1066.58     42.73 o 
   4   7   4     2310.76     2294.81     56.48 o 
   5   7   4       38.87       32.02      7.87 o 
   6   7   4      930.40      998.55     39.32 o 
   7   7   4     1669.58     1910.31     44.21 o 
  -7   8   4     1383.90     1462.08     34.41 o 
  -6   8   4      131.43      105.30     13.82 o 
  -5   8   4      760.89      695.37     25.28 o 
  -4   8   4     3657.82     3524.97     95.94 o 
  -3   8   4      119.26       99.05      6.76 o 
  -2   8   4      783.70      749.53     16.53 o 
  -1   8   4     2792.10     2745.07     36.11 o 
   0   8   4      607.00      603.48     32.90 o 
   1   8   4     1408.12     1427.54     36.17 o 
   2   8   4     2392.04     2365.67     68.91 o 
   3   8   4      666.57      632.94     24.40 o 
   4   8   4       79.15       74.66     10.11 o 
   5   8   4     1551.55     1637.56     40.99 o 
   6   8   4      786.12      837.69     23.87 o 
  -7   9   4       58.88       66.69      7.38 o 
  -6   9   4      702.38      670.17     21.50 o 
  -5   9   4      789.58      748.95     24.64 o 
  -4   9   4      261.40      249.35     13.81 o 
  -3   9   4      460.64      427.83     14.24 o 
  -2   9   4      163.51      154.83      8.06 o 
  -1   9   4      154.71      170.34     11.48 o 
   0   9   4      883.98      905.00     25.42 o 
   1   9   4     1544.69     1565.60     48.26 o 
   2   9   4       30.16       31.48      7.17 o 
   3   9   4     1111.25     1131.74     40.58 o 
   4   9   4     2027.39     1975.13     40.84 o 
   5   9   4       22.26       21.92      4.54 o 
   6   9   4       98.32       98.99     11.39 o 
  -6  10   4        1.37       -1.01      4.39 o 
  -5  10   4      239.27      222.31     12.76 o 
  -4  10   4      202.38      184.08     13.90 o 
  -3  10   4       13.70       10.79      5.06 o 
  -2  10   4      124.83      117.36      8.86 o 
  -1  10   4      158.67      179.30     17.45 o 
   0  10   4       11.55       10.53      4.53 o 
   1  10   4        0.09        1.57      6.35 o 
   2  10   4      363.60      346.92     18.39 o 
   3  10   4      113.74       98.37      8.69 o 
   4  10   4      224.11      192.85     15.34 o 
   5  10   4       49.60       45.29      9.09 o 
  -5  11   4       45.78       25.84     14.24 o 
  -4  11   4       13.21       15.30      5.31 o 
  -3  11   4       45.19       51.60      8.24 o 
  -2  11   4        0.10       -3.77      4.76 o 
  -1  11   4       43.82       42.98      7.35 o 
   0  11   4      307.23      309.07     14.87 o 
   1  11   4        0.12        4.12      6.23 o 
   2  11   4       37.37       26.54      6.50 o 
   3  11   4      143.99      121.30     13.02 o 
   4  11   4      310.21      298.84     13.62 o 
  -4  12   4     1003.09      973.79     42.04 o 
  -3  12   4       21.46       19.28      6.83 o 
  -2  12   4      417.54      416.38     18.12 o 
  -1  12   4      414.82      447.65     15.95 o 
   0  12   4       24.48       30.15      5.60 o 
   1  12   4      523.63      538.38     16.63 o 
   2  12   4      723.20      758.61     26.92 o 
   3  12   4       26.09       25.30      4.78 o 
   4  12   4      276.20      274.99     17.36 o 
  -3  13   4     1169.36     1205.02     58.04 o 
  -2  13   4      556.38      590.77     22.72 o 
  -1  13   4       88.22       89.53      7.43 o 
   0  13   4      395.11      420.05     14.49 o 
   1  13   4     1437.80     1534.38     36.04 o 
   2  13   4        1.11       -0.38      4.75 o 
  -8   1   5       15.74       11.66      8.54 o 
  -7   1   5      211.46      192.05     16.78 o 
  -6   1   5      180.52      175.91     16.46 o 
  -5   1   5        1.24        4.60      4.14 o 
  -4   1   5       71.56       38.38     10.08 o 
  -3   1   5      974.15      939.10     27.76 o 
  -2   1   5      463.02      421.69     19.44 o 
  -1   1   5     1959.08     1892.10     38.13 o 
   0   1   5      243.25      212.28     12.64 o 
   1   1   5      137.69      114.59     10.73 o 
   2   1   5        2.18        5.62      7.38 o 
   3   1   5      360.82      275.66     16.96 o 
   4   1   5      160.53      161.96      9.23 o 
   5   1   5       33.37       20.09      6.22 o 
   6   1   5      116.75      119.22     12.06 o 
   7   1   5      129.51      134.04      8.29 o 
  -8   2   5     1205.26     1299.45     25.96 o 
  -7   2   5      399.59      399.73     18.36 o 
  -6   2   5      133.49      121.01      9.71 o 
  -5   2   5      271.75      273.31     10.97 o 
  -4   2   5     1436.86     1386.66     38.94 o 
  -3   2   5       14.20       15.16      5.30 o 
  -2   2   5     2495.74     2315.19     50.88 o 
  -1   2   5     1299.70     1210.17     35.03 o 
   0   2   5       16.36       21.75      5.05 o 
   1   2   5     1884.62     1831.12     35.17 o 
   2   2   5     2382.21     2281.30     37.73 o 
   3   2   5      384.49      311.25     15.49 o 
   4   2   5      595.64      599.89     18.32 o 
   5   2   5     1664.62     1732.18     37.54 o 
   6   2   5      241.01      239.30     16.86 o 
   7   2   5      582.24      590.45     16.31 o 
  -8   3   5      201.86      217.98     16.27 o 
  -7   3   5      864.72      877.56     25.09 o 
  -6   3   5     2711.58     2640.08     39.17 o 
  -5   3   5     1034.56     1077.05     20.88 o 
  -4   3   5     1371.11     1351.59     42.94 o 
  -3   3   5     3656.65     3587.95     56.17 o 
  -2   3   5     1572.99     1431.43     62.21 o 
  -1   3   5     1781.04     1718.75     43.16 o 
   0   3   5     4066.79     3945.06     53.28 o 
   1   3   5     1471.39     1336.64     32.03 o 
   2   3   5      486.33      442.42     22.87 o 
   3   3   5     2423.31     2345.52     51.40 o 
   4   3   5     2256.85     2095.16     53.98 o 
   5   3   5       11.16        5.33      9.49 o 
   6   3   5      874.30      981.02     27.25 o 
   7   3   5     1246.22     1361.57     66.99 o 
  -8   4   5     1215.23     1319.84     33.63 o 
  -7   4   5      711.62      736.33     23.08 o 
  -6   4   5      309.82      308.40     13.98 o 
  -5   4   5     4296.80     4165.26     37.42 o 
  -4   4   5     2369.04     2273.03     30.81 o 
  -3   4   5       12.92       16.89      7.03 o 
  -2   4   5     1669.92     1578.49     38.18 o 
  -1   4   5     5230.80     5232.13     75.79 o 
   0   4   5      934.49      913.76     31.55 o 
   1   4   5     1779.32     1634.86     39.06 o 
   2   4   5     3056.97     2841.89     57.86 o 
   3   4   5      284.10      247.55     10.41 o 
   4   4   5     1417.31     1329.33     71.90 o 
   5   4   5     2154.04     2324.09     42.72 o 
   6   4   5      248.29      238.15     17.49 o 
   7   4   5      312.03      301.82     34.71 o 
  -8   5   5       26.12       19.32      5.52 o 
  -7   5   5      556.01      583.64     24.33 o 
  -6   5   5     1792.46     1744.62     36.74 o 
  -5   5   5      286.79      273.04     11.76 o 
  -4   5   5     1643.71     1557.25     61.57 o 
  -3   5   5     2786.10     2735.59     43.71 o 
  -2   5   5      497.09      444.51     21.01 o 
  -1   5   5        3.31       -4.77      5.86 o 
   0   5   5     2732.11     2605.30     47.36 o 
   1   5   5     1160.10     1019.77     36.18 o 
   2   5   5      366.11      317.09     13.15 o 
   3   5   5     1051.87     1058.32     28.27 o 
   4   5   5      368.78      372.94     23.01 o 
   5   5   5       27.35       21.02      7.86 o 
   6   5   5      800.14      863.00     60.07 o 
   7   5   5      503.36      545.65     23.32 o 
  -8   6   5      223.87      237.94     16.81 o 
  -7   6   5      311.57      296.26     16.65 o 
  -6   6   5        0.50       -3.50      7.68 o 
  -5   6   5      278.97      284.89     15.84 o 
  -4   6   5        9.54       20.91      5.49 o 
  -3   6   5        9.10        9.83      4.46 o 
  -2   6   5      303.67      290.10     11.20 o 
  -1   6   5      192.65      193.53      9.21 o 
   0   6   5       17.87       19.81      4.62 o 
   1   6   5      323.34      343.34     12.87 o 
   2   6   5     1138.89     1072.61     30.18 o 
   3   6   5       16.88       23.90      6.03 o 
   4   6   5      266.79      280.49     19.64 o 
   5   6   5      235.43      246.29     16.11 o 
   6   6   5       84.32       78.03      6.72 o 
  -7   7   5        4.55       -1.86      7.05 o 
  -6   7   5        6.57        9.20      6.98 o 
  -5   7   5        9.78       16.34      7.49 o 
  -4   7   5      256.56      883.10    722.47 o 
  -3   7   5       11.35       14.03      4.45 o 
  -2   7   5       72.37       68.76      7.10 o 
  -1   7   5       65.43       50.24      4.97 o 
   0   7   5        8.13        8.24      4.07 o 
   1   7   5        3.11        2.87      5.55 o 
   2   7   5       49.22       49.45      8.48 o 
   3   7   5       74.74       68.58     11.12 o 
   4   7   5        4.44       -2.81      7.64 o 
   5   7   5      103.20       94.07      9.97 o 
   6   7   5        0.18        0.67      3.45 o 
  -7   8   5      211.07      207.90     14.78 o 
  -6   8   5       39.26       63.03      9.20 o 
  -5   8   5      344.00      327.04     27.26 o 
  -4   8   5       17.04        8.83      7.00 o 
  -3   8   5       49.46       39.06      5.74 o 
  -2   8   5       28.84       27.34      4.60 o 
  -1   8   5      157.10      165.31     10.10 o 
   0   8   5        0.01        1.51      5.46 o 
   1   8   5      441.94      448.14     21.54 o 
   2   8   5      418.75      459.97     26.30 o 
   3   8   5       16.16       14.31      7.66 o 
   4   8   5      522.71      544.93     44.34 o 
   5   8   5      122.46      109.03      9.86 o 
  -6   9   5      718.11      697.12     43.66 o 
  -5   9   5       75.65       66.81     10.19 o 
  -4   9   5      451.08      461.75     29.51 o 
  -3   9   5     1286.31     1310.56     28.03 o 
  -2   9   5       25.60       36.44      8.66 o 
  -1   9   5      374.39      365.22     19.03 o 
   0   9   5     1276.89     1350.46     35.38 o 
   1   9   5      446.93      458.86     25.31 o 
   2   9   5      387.73      384.59     23.28 o 
   3   9   5      938.20      939.36     33.72 o 
   4   9   5      164.32      157.27     12.85 o 
   5   9   5        7.66       -1.90      6.51 o 
  -5  10   5     1045.22     1029.61     26.94 o 
  -4  10   5      643.02      687.99     20.44 o 
  -3  10   5       20.53       20.41     10.31 o 
  -2  10   5     1998.23     2011.97     46.29 o 
  -1  10   5     1695.39     1874.35     39.62 o 
   0  10   5       18.98       20.35      7.04 o 
   1  10   5      643.43      638.29     50.18 o 
   2  10   5     2393.44     2726.92     76.34 o 
   3  10   5      244.77      258.00     23.46 o 
   4  10   5      497.05      488.36     73.63 o 
  -4  11   5      199.98      183.19     11.82 o 
  -3  11   5     2496.32     2657.11     51.58 o 
  -2  11   5      399.98      414.65     22.69 o 
  -1  11   5      614.25      663.90     26.59 o 
   0  11   5     2399.32     2756.64    101.29 o 
   1  11   5      411.63      478.11     22.69 o 
   2  11   5       11.45       15.94      5.93 o 
   3  11   5     1397.45     1497.34    111.19 o 
  -3  12   5        0.12       -5.97      7.59 o 
  -2  12   5      519.81      517.67     16.31 o 
  -1  12   5      872.51      975.18     23.30 o 
   0  12   5       60.49       57.13      8.38 o 
   1  12   5      663.56      741.25     23.49 o 
  -8   0   6     2046.47     2371.35     48.54 o 
  -7   0   6      781.03      839.08     38.51 o 
  -6   0   6      516.34      488.43     35.53 o 
  -5   0   6     2983.32     3024.83     71.87 o 
  -4   0   6      417.07      460.34     32.95 o 
  -3   0   6      472.91      425.76     23.97 o 
  -2   0   6     3295.03     3198.09    110.82 o 
  -1   0   6     2688.78     2547.28    155.26 o 
   0   0   6      676.82      548.72     39.85 o 
   1   0   6     3998.14     3565.80     89.57 o 
   2   0   6     2111.24     1835.86     42.51 o 
   3   0   6        8.74       18.83      5.66 o 
   4   0   6      902.37      983.71     59.80 o 
   5   0   6     1592.54     1644.27     60.21 o 
   6   0   6      106.21      104.85     19.12 o 
  -8   1   6       97.14       93.83     11.39 o 
  -7   1   6      905.60      975.80     50.17 o 
  -6   1   6     1005.19     1086.24     34.51 o 
  -5   1   6       19.65       22.40      5.41 o 
  -4   1   6     1302.95     1208.39     22.90 o 
  -3   1   6     1897.54     1838.66     34.28 o 
  -2   1   6      141.18      119.91     12.69 o 
  -1   1   6      624.67      533.76     31.82 o 
   0   1   6     5037.47     4395.00    118.93 o 
   1   1   6      419.46      381.37     13.38 o 
   2   1   6      699.71      649.09     21.87 o 
   3   1   6     1890.42     1787.85     63.31 o 
   4   1   6      545.05      513.36     27.55 o 
   5   1   6      203.64      209.14     13.73 o 
   6   1   6     1124.31     1274.25     30.47 o 
  -7   2   6      113.76      111.99     23.46 o 
  -6   2   6      196.13      177.23     15.15 o 
  -5   2   6     1021.76      986.53     22.19 o 
  -4   2   6      720.79      661.37     18.35 o 
  -3   2   6      109.65       89.34      7.27 o 
  -2   2   6     1529.77     1457.30     31.18 o 
  -1   2   6      455.64      400.09     16.08 o 
   0   2   6        0.74        3.04      4.48 o 
   1   2   6      314.24      264.63     12.33 o 
   2   2   6      572.36      474.13     27.92 o 
   3   2   6        0.78       -0.20      4.46 o 
   4   2   6      313.13      288.27     20.32 o 
   5   2   6      319.12      327.84     13.35 o 
   6   2   6       12.67        8.15      4.69 o 
  -7   3   6       90.43      108.36     10.69 o 
  -6   3   6      131.04      140.75     12.27 o 
  -5   3   6      102.26       90.10      6.92 o 
  -4   3   6        6.77        8.71      5.59 o 
  -3   3   6      259.07      232.45     14.57 o 
  -2   3   6       38.61       33.30      6.13 o 
  -1   3   6      105.05       94.06     10.55 o 
   0   3   6      253.87      218.55     14.21 o 
   1   3   6       66.83       57.56      6.37 o 
   2   3   6        6.67        3.18      4.40 o 
   3   3   6      450.48      401.14     15.11 o 
   4   3   6       10.35       11.48      4.40 o 
   5   3   6       21.55       18.72      5.47 o 
   6   3   6       45.70       57.48      7.32 o 
  -7   4   6       15.82       32.27      8.68 o 
  -6   4   6      116.35      103.27      9.26 o 
  -5   4   6       96.36       76.43      6.79 o 
  -4   4   6       19.00       12.38      5.09 o 
  -3   4   6        0.95        2.32      3.98 o 
  -2   4   6      199.13      162.72     13.79 o 
  -1   4   6      246.62      199.16     12.50 o 
   0   4   6       11.33       10.95      4.15 o 
   1   4   6       35.00       26.72      5.90 o 
   2   4   6       92.24       77.38      8.01 o 
   3   4   6       39.96       41.85      7.86 o 
   4   4   6        7.31        0.77      4.60 o 
   5   4   6        0.25        0.36      4.38 o 
   6   4   6        1.24       -3.96      6.64 o 
  -7   5   6      341.39      359.81     14.66 o 
  -6   5   6      552.30      566.73     20.51 o 
  -5   5   6       17.17       12.68      5.60 o 
  -4   5   6       39.22       34.36     16.54 o 
  -3   5   6      841.36      755.10     31.61 o 
  -2   5   6        9.61        4.58      5.36 o 
  -1   5   6      104.51       89.60      8.31 o 
   0   5   6      435.86      431.27     16.27 o 
   1   5   6       27.84       27.64      5.09 o 
   2   5   6      283.80      290.33     16.49 o 
   3   5   6     1112.19     1175.60     31.51 o 
   4   5   6       66.91       80.67     13.42 o 
   5   5   6       81.40       85.33      7.30 o 
  -7   6   6      266.48      270.65     17.09 o 
  -6   6   6      175.81      193.22     12.84 o 
  -5   6   6     1777.85     1829.39     35.71 o 
  -4   6   6     1319.62     1350.37     30.41 o 
  -3   6   6      236.00      207.88     12.39 o 
  -2   6   6     2001.14     2002.04     42.85 o 
  -1   6   6      294.47      288.22     17.35 o 
   0   6   6      165.32      167.39     14.84 o 
   1   6   6      938.15      944.48     25.68 o 
   2   6   6     1016.74     1016.51     26.37 o 
   3   6   6       29.47       26.35      7.80 o 
   4   6   6     1131.09     1215.08     60.88 o 
   5   6   6     1067.50     1068.47     26.33 o 
  -6   7   6      844.56      928.16     24.63 o 
  -5   7   6        2.22        8.06      6.92 o 
  -4   7   6     1623.10     1625.35     31.83 o 
  -3   7   6     2513.34     2560.21     34.08 o 
  -2   7   6      203.19      243.86     15.77 o 
  -1   7   6     1554.25     1610.61     49.10 o 
   0   7   6     1943.54     2039.01     53.21 o 
   1   7   6      726.95      795.41     36.94 o 
   2   7   6      347.03      315.40     20.84 o 
   3   7   6     2400.35     2611.31     69.56 o 
   4   7   6      440.42      453.64     75.26 o 
  -6   8   6      124.47      109.56     12.20 o 
  -5   8   6     1592.08     1621.86     65.77 o 
  -4   8   6      555.41      603.71     21.29 o 
  -3   8   6      650.39      656.26     19.07 o 
  -2   8   6     1722.33     1849.57     39.10 o 
  -1   8   6     1252.86     1348.64     34.31 o 
   0   8   6       50.05       34.33      7.62 o 
   1   8   6     2126.01     2440.34     53.89 o 
   2   8   6      660.75      692.04     28.37 o 
   3   8   6      103.31       95.10     18.85 o 
   4   8   6      575.36      619.51     23.46 o 
  -5   9   6       39.07       28.75      8.14 o 
  -4   9   6      263.22      262.71     20.20 o 
  -3   9   6      101.80       91.90      8.81 o 
  -2   9   6      174.39      178.21     10.28 o 
  -1   9   6      307.66      337.20     25.55 o 
   0   9   6      964.73     1127.89     61.70 o 
   1   9   6      214.07      251.31     20.61 o 
   2   9   6      281.89      288.23     13.47 o 
   3   9   6      330.82      338.50     16.22 o 
  -4  10   6        8.58       12.48      6.78 o 
  -3  10   6       54.52       55.81      6.73 o 
  -2  10   6       61.45       61.47      6.19 o 
  -1  10   6      141.10      141.30     10.92 o 
   0  10   6       23.44       26.64      8.26 o 
   1  10   6       23.13       13.72     12.34 o 
   2  10   6       55.93       69.19      7.55 o 
  -2  11   6       11.27       15.77      5.28 o 
  -1  11   6      126.10      122.39     11.55 o 
   0  11   6       67.33       86.31     11.53 o 
  -7   1   7      228.89      243.26     17.09 o 
  -6   1   7       73.45       69.29     10.31 o 
  -5   1   7       90.62       91.89      7.93 o 
  -4   1   7      652.55      637.37     17.24 o 
  -3   1   7      570.09      534.35     16.19 o 
  -2   1   7        7.03        3.55      7.94 o 
  -1   1   7      503.56      485.78     30.48 o 
   0   1   7      164.96      153.26     15.87 o 
   1   1   7      712.60      655.93     24.51 o 
   2   1   7       46.43       43.20      8.39 o 
   3   1   7      242.74      226.85     10.02 o 
   4   1   7        8.36       -3.34      5.40 o 
   5   1   7        4.01        4.71      3.74 o 
  -6   2   7      279.27      314.69     15.71 o 
  -5   2   7     1111.86     1231.79     37.46 o 
  -4   2   7      170.99      154.71      9.12 o 
  -3   2   7      529.15      533.08     18.33 o 
  -2   2   7     1183.03     1216.03     80.27 o 
  -1   2   7      376.75      392.02     28.29 o 
   0   2   7        2.40       16.00     11.12 o 
   1   2   7     1401.83     1374.82    160.82 o 
   2   2   7      580.01      549.65     18.43 o 
   3   2   7       34.69       31.54      6.89 o 
   4   2   7     1060.32     1021.09     47.05 o 
   5   2   7      123.74      109.02     11.39 o 
  -6   3   7      782.73      864.08     32.95 o 
  -5   3   7       25.77       21.31      6.51 o 
  -4   3   7     1893.77     2019.83     40.65 o 
  -3   3   7      752.62      801.23     21.52 o 
  -2   3   7       32.42       31.29     17.49 o 
  -1   3   7     1733.81     1931.71     48.38 o 
   0   3   7      729.05      757.54     58.71 o 
   1   3   7        0.74       -5.56      7.87 o 
   2   3   7     1328.47     1153.36     25.46 o 
   3   3   7     1223.54     1327.64     36.21 o 
   4   3   7       75.62       72.41      8.30 o 
  -6   4   7      595.27      633.25     26.85 o 
  -5   4   7      980.52     1069.59     44.75 o 
  -4   4   7      107.79      121.66      8.86 o 
  -3   4   7      410.32      432.24     15.31 o 
  -2   4   7     1720.41     1951.34     48.13 o 
  -1   4   7      631.57      654.47     28.94 o 
   0   4   7      739.56      815.59     30.57 o 
   1   4   7     2340.68     2406.91     54.62 o 
   2   4   7      402.89      389.42     14.94 o 
   3   4   7       95.62       85.45      7.11 o 
   4   4   7     1306.69     1344.55     30.48 o 
  -5   5   7       22.08       22.36      5.02 o 
  -4   5   7      875.46      919.31     30.12 o 
  -3   5   7      688.02      714.28     46.37 o 
  -2   5   7        0.90        5.62      7.92 o 
  -1   5   7      904.44      955.51     33.36 o 
   0   5   7     1413.82     1510.65     52.50 o 
   1   5   7       47.37       47.44      7.17 o 
   2   5   7      369.87      363.83     25.80 o 
   3   5   7      456.42      404.47     26.58 o 
   4   5   7      337.93      272.70     29.29 o 
  -5   6   7      123.91      106.54      8.63 o 
  -4   6   7      213.11      226.26     14.85 o 
  -3   6   7        3.56       -3.25      7.26 o 
  -2   6   7      442.18      497.58     23.98 o 
  -1   6   7      164.09      192.82     16.49 o 
   0   6   7       25.68       30.34     14.64 o 
   1   6   7      136.37      119.44     11.69 o 
   2   6   7      401.51      385.00     24.68 o 
   3   6   7       50.15       43.11     16.54 o 
  -4   7   7        2.51        4.22      6.11 o 
  -3   7   7      107.34       96.50     11.38 o 
  -2   7   7        1.59       -2.24      8.07 o 
  -1   7   7       21.94       16.41      5.35 o 
   0   7   7       19.59       23.76     12.07 o 
   1   7   7      121.29      128.78     12.39 o 
   2   7   7       30.73       36.88      9.63 o 
   3   7   7       13.04       29.50      8.00 o 
  -3   8   7       20.10       12.93      5.85 o 
  -2   8   7      161.76      178.02     14.66 o 
  -1   8   7       25.24       32.56      5.92 o 
   0   8   7      161.63      178.49     10.56 o 
   1   8   7      280.82      308.65     15.99 o 
   2   8   7        9.70       12.20      6.24 o 
  -2   9   7        4.13       10.19      5.54 o 
  -1   9   7      611.28      673.77     21.45 o 
   0   9   7      650.79      768.50     21.97 o 
  -4   0   8       91.13      119.91     10.35 o 
  -3   0   8      916.84     1117.06     44.21 o 
  -2   0   8      962.20     1182.96     46.37 o 
  -1   0   8       34.81       34.44     11.93 o 
   0   0   8      652.72      633.79     37.97 o 
   1   0   8      265.19      254.65     22.51 o 
   2   0   8       26.50       11.93      8.41 o 
  -5   1   8      184.71      247.87     16.81 o 
  -4   1   8      928.96     1111.22     32.76 o 
  -3   1   8      555.39      646.13     20.10 o 
  -2   1   8       65.13       71.82      8.36 o 
  -1   1   8     1061.25     1010.70     33.22 o 
   0   1   8      851.03      830.57     29.72 o 
   1   1   8       96.66       93.87     10.93 o 
   2   1   8      513.36      483.47     29.70 o 
  -4   2   8        5.33        4.59      4.66 o 
  -3   2   8      563.19      666.36     18.47 o 
  -2   2   8      664.15      759.57     23.20 o 
  -1   2   8       25.83       17.75      6.17 o 
   0   2   8      287.71      277.54     17.64 o 
   1   2   8      780.33      805.95     28.34 o 
   2   2   8      317.90      272.77     36.20 o 
  -4   3   8       10.02        1.63      8.14 o 
  -3   3   8       35.45       49.00      5.30 o 
  -2   3   8       12.60        8.37      3.64 o 
  -1   3   8       63.63       52.42      7.72 o 
   0   3   8       40.08       36.51     17.76 o 
   1   3   8       46.45       36.71      9.90 o 
   2   3   8      384.32      360.05     40.27 o 
  -4   4   8        7.25       -7.86      7.86 o 
  -3   4   8      159.88      207.22     13.93 o 
  -2   4   8      166.56      146.54     12.69 o 
  -1   4   8        0.10       -0.43      5.78 o 
   0   4   8       69.48       49.56      9.22 o 
   1   4   8        4.95       16.32      5.46 o 
  -3   5   8      304.95      397.58     49.49 o 
  -2   5   8       82.62       91.34     12.88 o 
  -1   5   8      398.53      470.72     45.70 o 
   0   5   8      280.68      261.71     20.88 o 
   1   5   8       30.66       12.48      7.05 o 
  -2   6   8      427.74      489.03     25.49 o 
  -1   6   8        3.75       11.66      8.68 o 
   0   6   8      491.60      394.05     22.51 o 
                                                 
